# Supplementary material for: Cyclopentene ring effects in cyanine dyes: a handle to fine-tune photophysical properties
Source: Phys Chem Chem Phys. 2024 Feb 2;26(7):6235–41. doi: 10.1039/d3cp05219b (PMC10866127; doi:10.1039/d3cp05219b)
Supplement: CP-026-D3CP05219B-s002 [file CP-026-D3CP05219B-s002.zip]

Archive with 48 entries (47 files):
- geometries/
- geometries/2(2)-trans-cis.xyz
- geometries/2(4)-trans-cis.xyz
- geometries/7(5).xyz
- geometries/7(6).xyz
- geometries/1(3).xyz
- geometries/6(2).xyz
- geometries/2(1)-trans-cis.xyz
- geometries/2(8)-trans-cis.xyz
- geometries/2(3)-trans-cis.xyz
- geometries/2(5)-trans-cis.xyz
- geometries/2(6)-trans-cis.xyz
- geometries/2(7)-trans-cis.xyz
- geometries/2(1).xyz
- geometries/2(2).xyz
- geometries/2(3).xyz
- geometries/2(4).xyz
- geometries/2(5).xyz
- geometries/2(6).xyz
- geometries/2(7).xyz
- geometries/2(8).xyz
- geometries/3(1).xyz
- geometries/3(2).xyz
- geometries/3(3).xyz
- geometries/3(4).xyz
- geometries/4(1).xyz
- geometries/4(2).xyz
- geometries/4(3).xyz
- geometries/4(4).xyz
- geometries/5(1).xyz
- geometries/5(2).xyz
- geometries/5(3).xyz
- geometries/5(4).xyz
- geometries/8(1).xyz
- geometries/8(2).xyz
- geometries/8(3).xyz
- geometries/8(4).xyz
- geometries/8(5).xyz
- geometries/8(6).xyz
- geometries/6(1).xyz
- geometries/6(3).xyz
- geometries/6(4).xyz
- geometries/6(5).xyz
- geometries/6(6).xyz
- geometries/7(1).xyz
- geometries/7(2).xyz
- geometries/7(3).xyz
- geometries/7(4).xyz
