# Supplementary material for: Cyclopentene ring effects in cyanine dyes: a handle to fine-tune photophysical properties
Source: Phys Chem Chem Phys. 2024 Feb 2;26(7):6235–41. doi: 10.1039/d3cp05219b (PMC10866127; doi:10.1039/d3cp05219b)
Supplement: CP-026-D3CP05219B-s002 [file CP-026-D3CP05219B-s002.zip › geometries/2(2)-trans-cis.xyz]

90
C49H38ClO2 optimized with ADF in AMS.
C       18.12159150739240      -1.84877059544526     -11.53615028316357
C       16.65573422867965      -1.42207834469318      -9.74740185032470
C       17.71109058862645      -1.48171420346905      -8.81381677278997
C       18.98399663020617      -1.78982073494141      -9.24432207568140
C       19.15099526987112      -1.96785774783699     -10.65901800486053
O       16.85500248253729      -1.57566203960916     -11.07625249498485
C       18.35715860509521      -2.13256829825423     -15.78600157494291
C       19.33066300976277      -2.73201660978628     -14.98973624611172
C       19.25137802453094      -2.64823411584542     -13.60764150923754
C       18.19457793574571      -1.95781917570193     -12.99515369697059
C       17.21465527947865      -1.36593124337881     -13.80520977773762
C       17.30053541077432      -1.45178428100782     -15.18860582041997
C       21.06736139018012      -2.99273083201806      -8.59335749259293
C       22.16075238118432      -3.17991482658002      -7.75812837162598
C       22.36771325683795      -2.32912792531984      -6.67553613339962
C       21.47033814684031      -1.29337917495353      -6.43158161798476
C       20.36615529914857      -1.11518835146226      -7.25556659707802
C       20.14606020409281      -1.96212979657129      -8.35082244238354
C       17.12604129928565      -1.24128850420582      -7.44137544412004
C       15.58738653501595      -1.19460857003314      -7.66643922720818
C       15.39798104391799      -1.24722433801207      -9.17135146900660
C       14.19049603161699      -1.19864905331093      -9.86015603504495
C       12.94276276894712      -1.07428341282998      -9.26254879125102
C       11.73709181655655      -1.04629481961607      -9.96143987777708
C       10.46058713068031      -0.94615417778327      -9.40092862713243
C       11.57745428639645      -1.12616379977392     -11.46466753506911
C        9.42571287150474      -0.94158037606563     -10.34223786630861
C       10.05415817561965      -1.03462836390243     -11.71729883687765
Cl      10.18412718401171      -0.83405187629681      -7.68081288675237
C        8.06150825085153      -0.86795056999286     -10.06571477026510
C        7.08300741150951      -0.83560910845955     -11.05380115496817
C        4.73206822587965      -0.67813067163826     -12.07498639009824
C        3.54082286942228      -0.68021238508573      -9.96773367419169
C        3.33454614849971      -0.43916946109624     -11.44380032169346
O        5.43379189697257      -0.99742251598998      -8.49658651865229
C        4.57282454521212      -1.13445371290595      -7.43241656045323
C        2.65457675482859      -0.83186011606467      -8.92133202168455
C        3.23121047926162      -1.07884893585877      -7.63300366831101
C        5.25456573799915      -1.35503988295062      -6.15506461787582
C        6.55150586695477      -1.88631961847347      -6.11830433836333
C        7.17855892853639      -2.12502162635255      -4.90248553727648
C        6.52901191064555      -1.83188435547178      -3.70715632629850
C        5.24464565012536      -1.29244819017208      -3.73333421730948
C        4.61192076185546      -1.05365237710227      -4.94416997791821
C        1.18543714599786      -0.78934413571711      -9.06109370524431
C        0.55312531788118       0.15206920884344      -9.88527959276893
C        0.38597201113371      -1.69631877538819      -8.34819080806179
C       -0.83176908695827       0.18709782285854      -9.98981652138660
C       -1.61153717875000      -0.72681404049148      -9.28683915768229
C       -0.99719375614278      -1.67078975453122      -8.46820786470034
C        5.69916593099799      -0.76606268319551     -10.90186916556954
C        4.92686280340708      -0.80899509605182      -9.73771842280542
H       20.14017533432642      -2.14099445078866     -11.05365838712073
H       18.42124719976571      -2.19932534533392     -16.86489055938593
H       20.14872440652048      -3.27398811654962     -15.44734269261722
H       20.00163849035028      -3.14248252635264     -13.00447705264997
H       16.39669491322377      -0.82549573060051     -13.34959150485720
H       16.54245053941794      -0.98126119089775     -15.80237019136728
H       20.91065809035776      -3.67100962736067      -9.42306662861540
H       22.85144559717676      -3.99129566181922      -7.95146686470494
H       23.22413209447170      -2.47086395201997      -6.02808459552039
H       21.63261940728170      -0.61915093070137      -5.59977021709041
H       19.69210052280843      -0.29171331844318      -7.06452732279665
H       17.42702170145689      -2.01677406007675      -6.73553050687002
H       17.47806360952541      -0.29283126768807      -7.03292489359270
H       15.14907898998072      -0.29284453272161      -7.23493657500704
H       15.09326925524686      -2.04513412332847      -7.18916000319493
H       12.88624388056893      -1.00201442801817      -8.18304891315512
H       12.11905844433896      -0.31497096135293     -11.95570539905929
H       11.99215565452968      -2.06163384732351     -11.84674347598126
H        9.68114745631679      -1.90702263749130     -12.25749321208130
H        9.79937774901681      -0.15751099080920     -12.31652266652956
H        7.76993403115991      -0.81594679534474      -9.02633694516782
H        5.00289345306592       0.12125188640728     -12.76588127376324
H        4.74463795707776      -1.61125887834632     -12.64531933840158
H        3.01290858954433       0.58949476204805     -11.61909439076487
H        2.56016027407928      -1.08574675861972     -11.85791309933755
H        2.58269642407683      -1.21430825474455      -6.78133454630896
H        7.06212655801401      -2.12843493577920      -7.03956313871351
H        8.17625085876757      -2.54586586070935      -4.89019139307741
H        7.02067419279097      -2.01725050338169      -2.76025175761592
H        4.73895383343720      -1.04774912256227      -2.80768595685704
H        3.62609291662830      -0.60715323522670      -4.94679231638558
H        1.14165171220705       0.88427578031972     -10.42074336579478
H        0.84998791157453      -2.44577644617596      -7.71884386352559
H       -1.30298857222256       0.93259262267520     -10.61832179872109
H       -2.69061497792528      -0.70254775877822      -9.37464793576202
H       -1.59634344375137      -2.38962643596352      -7.92314416567099
H       14.24183624025912      -1.27526031672467     -10.94156949568848
H        7.42616338477647      -0.84644754524397     -12.08486349872761
