# Supplementary material for: Cyclopentene ring effects in cyanine dyes: a handle to fine-tune photophysical properties
Source: Phys Chem Chem Phys. 2024 Feb 2;26(7):6235–41. doi: 10.1039/d3cp05219b (PMC10866127; doi:10.1039/d3cp05219b)
Supplement: CP-026-D3CP05219B-s002 [file CP-026-D3CP05219B-s002.zip › geometries/2(4)-trans-cis.xyz]

98
C53H42ClO2 optimized with ADF in AMS.
 C       20.55849495929106      -2.14850717999196     -11.39468544592561
 C       19.11783432078905      -1.53866605983462      -9.63817885501941
 C       20.20815027073738      -1.20444167670569      -8.80594670592829
 C       21.49512672254067      -1.39643033421240      -9.25862127806795
 C       21.62876432855024      -1.88299433471105     -10.60432966777909
 O       19.28343221781527      -1.97920833161906     -10.90731764722211
 C       20.66209430336331      -3.40092043668129     -15.47215433147766
 C       21.75674674173527      -3.63081872294424     -14.64138701572023
 C       21.72126515934438      -3.23365105046868     -13.31303668612921
 C       20.58752018750028      -2.59317632759667     -12.79044351068623
 C       19.48685811662726      -2.37627775037543     -13.63184242373521
 C       19.52895114644102      -2.77490903306501     -14.96150730766442
 C       23.79933661835012      -2.03157349605124      -8.54985227274530
 C       24.95071536005669      -1.82146864103602      -7.80269834375848
 C       25.04567730833650      -0.71825600791634      -6.95872087789892
 C       23.97840171845730       0.17034004353013      -6.86489943985366
 C       22.81979261947415      -0.04649021754054      -7.60018151949993
 C       22.71012850636822      -1.15115223961154      -8.45654480639326
 C       19.64797461379480      -0.73037611358565      -7.48451149191713
 C       18.11451751587338      -0.96973579731232      -7.59156783413340
 C       17.87487290105413      -1.41526868933402      -9.02243227413368
 C       14.20108460551519      -1.89174696237823      -9.60556616171417
 C       12.96171307490990      -1.78483555555402      -8.99130233696704
 C       11.74383465665210      -2.07198932323531      -9.60430109503434
 C       10.48007090428826      -1.96159672904015      -9.01643401109504
 C       11.55301522618994      -2.55378260845707     -11.02697523344130
 C        9.42730481257496      -2.31079354685578      -9.86832720236381
 C       10.02445112417225      -2.72246943357222     -11.19761481445255
 H        5.04384448112663      -3.27679773973865     -11.98745812066570
 H       -1.35333131578920      -1.59140613156603     -10.81464787380776
 H       -1.35055189727871      -3.65617948204768      -7.04552510166438
 H       -3.79555231173407      -1.78757966118403     -10.91578737134136
 H       -5.03673402940558      -2.91559809087652      -9.08983046715215
 H       -3.79590330590433      -3.84463873063698      -7.15362870177556
 C        8.07066350093834      -2.28023402448795      -9.55335122913382
 C        7.04997875070420      -2.63895942525517     -10.42293163648724
 C        5.69177026359377      -2.59587292807040     -10.10115320147648
 C        2.33431016489364      -3.35183099859456     -11.92371024283519
 C        1.16807032109926      -2.69231689988523      -9.90486087282151
 C        0.92707933804977      -3.01895980716866     -11.35958283232819
 O        3.10157989852826      -2.32345834555495      -8.49514026877068
 C        2.26404442611626      -2.11054754719701      -7.42341775974850
 C        0.30936497897941      -2.50666225881153      -8.84270118667453
 C        0.92118230940684      -2.21982534549932      -7.57600393412218
 C        2.97921380174621      -1.79482536518890      -6.18417131596016
 C        4.29740286907433      -2.23125603102635      -5.98874085912572
 C        4.96137638262327      -1.95219849229714      -4.80137728422464
 C        4.32716673868742      -1.22935869598909      -3.79516486934226
 C        3.02061476877604      -0.78401415865253      -3.98320310895276
 C        2.35150105633871      -1.06107296054442      -5.16655237427642
 C       -1.16061715913853      -2.61701544984778      -8.92727965287521
 C       -1.87557403606976      -2.10341582743749     -10.01846695885350
 C       -1.87905086429998      -3.23514253895094      -7.89194593857668
 C       -3.26015903265312      -2.20457314430033     -10.07175194091670
 C       -3.95799969159861      -2.83213613753911      -9.04393002336712
 C       -3.26158357279336      -3.34940085409679      -7.95494076092914
 C       15.41378079797729      -1.59435231739442      -8.97999839326521
 C        3.31599801598109      -2.95009930583739     -10.83210796645282
 C        2.56446521876019      -2.63390835165628      -9.70050098935895
 H       22.61456786161264      -1.98241050154820     -11.03148035523926
 H       20.69189353962028      -3.71225785257950     -16.50888385329881
 H       22.63680651855488      -4.12949052471891     -15.02771093200649
 H       22.57003587501673      -3.44399113556303     -12.67553595164448
 H       18.60658496126277      -1.88110834047190     -13.24645402878876
 H       18.67528653819046      -2.59182956364080     -15.60227877654924
 H       23.73431522162398      -2.90225971949685      -9.19062356105701
 H       25.77425956385634      -2.52076382690720      -7.87759513989317
 H       25.94601212808232      -0.55096290661715      -6.38068661699663
 H       24.04986650546850       1.03852254219752      -6.22140371973379
 H       22.01145591834424       0.66812096710034      -7.53315038583085
 H       20.10063944965906      -1.25858009327394      -6.64413265004653
 H       19.85529845607048       0.33030758762501      -7.33581299026920
 H       17.55393860917673      -0.06463083704844      -7.35013406178913
 H       17.78627775524772      -1.74123075451203      -6.88991894357189
 H       14.24412349608164      -2.22404192679093     -10.63972499913467
 H       12.92958963060399      -1.44938932184013      -7.96027006308817
 H       11.95959714777057      -1.83022746942101     -11.73699346675307
 H       12.08459796515228      -3.49334112974741     -11.19219718580985
 H        9.75733924366538      -3.75406300581676     -11.43745679654629
 H        9.63700405713576      -2.09870678990523     -12.00596211599665
 C       16.64515599021554      -1.70041839948619      -9.61018485327815
 H       15.37988323144041      -1.26196223596968      -7.94693867951126
 H       16.65627926461216      -2.03410519306376     -10.64420889049338
 C        4.70127766973861      -2.95726441540608     -11.00528872680256
 H        5.41414911801705      -2.25384435618438      -9.11212266182617
 H        7.80116347757481      -1.94718106900933      -8.55686647867759
 H        7.31282068079127      -2.97779443470944     -11.42192513127440
 H        2.52797605551598      -2.82283494265253     -12.85794979646978
 H        2.42434837256432      -4.42038930869587     -12.13835314211943
 H        0.50803861988689      -2.15490786666644     -11.87891137398155
 H        0.21305597993928      -3.83459350115367     -11.47993062591110
 H        0.29705169565802      -2.07060082964994      -6.70833091098848
 H        4.79193170020941      -2.80806886624412      -6.75813426795968
 H        5.97548989631458      -2.30467874106385      -4.65961957866230
 H        4.84781578113122      -1.01067547497772      -2.87116407414941
 H        2.52578779046246      -0.20936129481234      -3.21024004168743
 H        1.34785673768650      -0.68223942314006      -5.31037578555597
 Cl      10.23930960505346      -1.43273139935869      -7.37109272882789
