# Supplementary material for: Cyclopentene ring effects in cyanine dyes: a handle to fine-tune photophysical properties
Source: Phys Chem Chem Phys. 2024 Feb 2;26(7):6235–41. doi: 10.1039/d3cp05219b (PMC10866127; doi:10.1039/d3cp05219b)
Supplement: CP-026-D3CP05219B-s002 [file CP-026-D3CP05219B-s002.zip › geometries/7(5).xyz]

36

C      -8.92857657       1.30692491      -0.05050492
C      -7.71927479       2.00358357      -0.08088858
C      -6.61177572       1.15458324      -0.04729069
C      -5.29582127       1.59527928      -0.06366703
C      -4.15776258       0.78185033      -0.02951414
C      -2.87670976       1.29824655      -0.04526365
C      -1.69266199       0.54384340      -0.01206854
C      -8.64146425      -0.18404914       0.00968426
H      -7.64792038       3.08424607      -0.12416610
C      -7.09154353      -0.28614745       0.01021207
H      -5.13730472       2.67018850      -0.10578261
H      -4.28284043      -0.29555696       0.01180415
H      -2.77375894       2.38081347      -0.08755207
H      -1.75750376      -0.53963123       0.02966195
C      -0.45835229       1.14242994      -0.03009375
C     -10.17585025       1.91563471      -0.07139867
C     -11.41003270       1.25694428      -0.03842503
C     -12.61423841       1.93332475      -0.05933625
H     -11.42539698       0.17260824       0.00688524
H     -14.96408226       3.16778070      -0.09452203
H     -13.95845792       0.25305186       0.02113043
C     -13.88468912       1.33582921      -0.02481261
C     -15.03302167       2.08605499      -0.04712053
H     -12.57831942       3.01995330      -0.10532122
H     -10.19290889       3.00185070      -0.11631010
H     -16.46637309       0.61428794       0.02467467
N     -16.28363001       1.60437879      -0.01797565
H     -17.07797649       2.22025898      -0.03932167
N       0.72104018       0.50595929      -0.00009493
H       1.58710502       1.01628254      -0.01585916
H       0.77685465      -0.49939594       0.03963342
H      -0.38952326       2.22438386      -0.07187402
H      -6.72027069      -0.78832458       0.90628219
H      -6.72449601      -0.85652375      -0.84594103
H      -9.07985267      -0.70310508      -0.84556424
H      -9.07566646      -0.63155365       0.90647199
