# Supplementary material for: Cyclopentene ring effects in cyanine dyes: a handle to fine-tune photophysical properties
Source: Phys Chem Chem Phys. 2024 Feb 2;26(7):6235–41. doi: 10.1039/d3cp05219b (PMC10866127; doi:10.1039/d3cp05219b)
Supplement: CP-026-D3CP05219B-s002 [file CP-026-D3CP05219B-s002.zip › geometries/7(6).xyz]

40

C      -8.92489012       1.59368461      -0.01464801
C      -7.71996060       2.29412064      -0.05464126
C      -6.61371487       1.44628046      -0.01811469
C      -5.27794815       1.87171536      -0.05093607
C      -4.18305552       1.03207798      -0.01621248
C      -2.84652166       1.46140389      -0.05186391
C      -1.77857459       0.59422415      -0.01380321
C      -8.63370423       0.10981471       0.06076127
H      -7.65104003       3.37314875      -0.11070287
C      -7.09050818       0.01130851       0.05872758
H      -5.10038879       2.94171633      -0.10825948
H      -4.35481324      -0.03973853       0.04352543
H      -2.65226190       2.52863371      -0.11206643
H      -1.99514049      -0.47058274       0.04768836
C      -0.42256215       0.97187796      -0.04790054
C     -10.19627715       2.18488586      -0.04304188
C     -11.38826737       1.48967367      -0.01046223
C     -12.66108485       2.08187058      -0.04652503
H     -11.35248702       0.40443212       0.04263439
H     -15.24899294       2.96675814      -0.10956256
H     -13.74058118       0.26710842       0.03266440
C     -13.82680738       1.35080120      -0.02086696
C     -15.12761847       1.88853325      -0.05724518
H     -12.72262506       3.16527901      -0.09956736
H     -10.23757047       3.26885304      -0.09783994
H      -9.06825609      -0.32663833       0.96280500
C     -16.23895200       1.08947950      -0.03156517
H      -9.07564301      -0.41715390      -0.78780904
C       0.58639010       0.04757229      -0.00430206
H      -6.72121007      -0.56727076      -0.79092622
H      -6.71258270      -0.47694487       0.95971512
H      -0.17311384       2.02729071      -0.11026073
N       1.90123597       0.31923932      -0.03329622
N     -17.51266142       1.51369993      -0.06826931
H     -17.73983965       2.49389224      -0.11784862
H     -18.27773495       0.86245637      -0.04727090
H     -16.12210292       0.01197922       0.01947155
H       0.34333167      -1.00803060       0.05703597
H       2.58455436      -0.41688932       0.00074366
H       2.24187324       1.26556412      -0.09082853
