# Supplementary material for: Cyclopentene ring effects in cyanine dyes: a handle to fine-tune photophysical properties
Source: Phys Chem Chem Phys. 2024 Feb 2;26(7):6235–41. doi: 10.1039/d3cp05219b (PMC10866127; doi:10.1039/d3cp05219b)
Supplement: CP-026-D3CP05219B-s002 [file CP-026-D3CP05219B-s002.zip › geometries/1(3).xyz]

104

C       8.80598300      -2.08544600      -0.31829900
C       7.40896100      -0.19256800      -0.16735900
C       8.52556600       0.66914100      -0.10587100
C       9.80207700       0.15266500      -0.09954100
C       9.89118800      -1.28583200      -0.21290000
O       7.53855000      -1.54466000      -0.29562800
C       8.75361300      -6.33051200      -0.83824700
C       9.93606300      -5.68229700      -0.48765900
C       9.95767300      -4.30852200      -0.31228300
C       8.79534200      -3.54132800      -0.48775900
C       7.60999000      -4.20701300      -0.83220600
C       7.59355900      -5.58496400      -1.00636500
C      12.12214000       0.43539800       0.77481400
C      13.29496600       1.16208900       0.92391500
C      13.42312500       2.41745700       0.33852700
C      12.36261500       2.93456500      -0.39802600
C      11.18715700       2.20992300      -0.54355600
C      11.03700600       0.94397800       0.04202400
C       7.99641000       2.07991900      -0.00111300
C       6.45823000       1.92162800       0.15169300
C       6.18529100       0.44490500      -0.04865400
C       3.70985400       0.47739900       0.05698300
C       2.47230700      -0.17699100       0.04109300
C       1.23091900       0.44162200       0.11977200
C      -0.02301900      -0.20206300       0.12273300
C       1.01938100       1.94104900       0.18741300
C      -1.08062600       0.73206600       0.11045600
C      -0.50419400       2.13157200       0.02860100
C      -0.20699700      -1.67075500       0.13418700
C       0.28137800      -2.44760400       1.19110800
C      -0.87442700      -2.32049100      -0.91061300
C       0.10525500      -3.82620600       1.20515200
C      -1.04580000      -3.69976300      -0.90024300
C      -0.55846900      -4.45819500       0.15889300
C      -2.43608900       0.44022400       0.17374400
C      -3.47443700       1.37935100       0.11835000
C      -4.81704200       1.05073000       0.19850200
C      -5.78169900       3.44771800      -0.10808100
C      -8.10126800       2.73402800       0.02013800
C      -7.24225000       3.97412400      -0.05099000
O      -7.69138300       0.35381600       0.30045600
C      -9.05071100       0.13516600       0.23659100
C      -9.45951400       2.53802400      -0.08415200
C      -9.90053900       1.16518200       0.02693100
C      -9.40510100      -1.27682800       0.40769600
C      -8.42601500      -2.27403600       0.29609700
C      -8.75697800      -3.61417500       0.44925900
C     -10.06694600      -3.98981200       0.72055800
C     -11.04755200      -3.00813800       0.84095500
C     -10.72240200      -1.66989400       0.69037700
C     -10.44987600       3.59850800      -0.34130400
C     -10.33700900       4.87940800       0.21989300
C     -11.55739600       3.34687500      -1.16754100
C     -11.28205100       5.86331500      -0.03903000
C     -12.36700600       5.59812800      -0.86796800
C     -12.49837700       4.33256200      -1.43057300
C       4.92851500      -0.17103900      -0.06518700
C      -5.88546800       1.95283500       0.11525500
C      -7.23042300       1.63085700       0.16371200
H      10.86715800      -1.74123800      -0.27377400
H       8.73929300      -7.40483100      -0.97358500
H      10.84543100      -6.25276700      -0.34345900
H      10.88442700      -3.83322400      -0.02046500
H       6.70284200      -3.63743000      -0.97103200
H       6.66685600      -6.07589400      -1.27709000
H      12.03504400      -0.53004400       1.25671800
H      14.11058100       0.74846900       1.50473800
H      14.33852400       2.98453700       0.45286200
H      12.45195900       3.90554800      -0.86935200
H      10.38789500       2.62019000      -1.14407800
H       8.45027000       2.62284100       0.83083700
H       8.22797400       2.64791800      -0.90513600
H       5.92050000       2.53964000      -0.57173200
H       6.12504400       2.24325200       1.14351200
H       3.71540100       1.55701500       0.17199100
H       2.48759000      -1.25910900      -0.05026200
H       1.36728300       2.33273000       1.14889500
H       1.58552300       2.46677300      -0.58481300
H      -0.74658500       2.58740600      -0.93713900
H      -0.92241000       2.78760800       0.79541800
H       0.79347300      -1.96141700       2.01232600
H      -1.25254100      -1.73627400      -1.74021000
H       0.48466000      -4.40679100       2.03745600
H      -1.55911300      -4.18287600      -1.72321100
H      -0.69525900      -5.53280700       0.16911700
H      -2.71951700      -0.60310500       0.27318000
H      -3.20998000       2.42518500      -0.00379300
H      -5.07149700       0.00336200       0.33412000
H      -5.15402200       3.93164000       0.64442700
H      -5.32321200       3.66130300      -1.07925700
H      -7.38689600       4.59090300       0.83904900
H      -7.50071000       4.60015300      -0.90767900
H     -10.95597800       0.94933900      -0.03292500
H      -7.40516300      -1.99398900       0.08075700
H      -7.98432300      -4.36744600       0.35566400
H     -10.32273300      -5.03463900       0.84527100
H     -12.06954100      -3.28713100       1.06619500
H     -11.49568200      -0.92403000       0.81780800
H      -9.51744000       5.10154400       0.88855000
H     -11.66570000       2.37576000      -1.63378300
H     -11.17357500       6.84017000       0.41629300
H     -13.10189800       6.36696400      -1.07183700
H     -13.33510600       4.11248200      -2.08263600
H       4.91374200      -1.25071200      -0.18666600
