# Supplementary material for: Cyclopentene ring effects in cyanine dyes: a handle to fine-tune photophysical properties
Source: Phys Chem Chem Phys. 2024 Feb 2;26(7):6235–41. doi: 10.1039/d3cp05219b (PMC10866127; doi:10.1039/d3cp05219b)
Supplement: CP-026-D3CP05219B-s002 [file CP-026-D3CP05219B-s002.zip › geometries/6(2).xyz]

20

C      -9.07508175       1.11399228       0.02580554
C      -7.78237612       1.63527095       0.08500881
C      -6.61210116       0.89088888       0.02049162
C      -5.35766410       1.48288106       0.08275270
C      -4.14116705       0.80260690       0.02088918
C      -2.94080997       1.47846324       0.08749320
N      -1.73535864       0.91807673       0.03442137
H      -9.21548703       0.04250934      -0.07916280
H      -7.68362275       2.71402663       0.18955291
H      -6.68006831      -0.18763343      -0.08370184
H      -5.32007984       2.56535227       0.18703752
H      -4.13807737      -0.27806230      -0.08345367
H      -2.93988714       2.55854542       0.19195662
H      -1.61957257      -0.07962513      -0.06207944
H      -0.89877013       1.47571534       0.08913375
C     -10.17882493       1.93790231       0.09647754
N     -11.44665547       1.53798272       0.04686502
H     -12.20384619       2.19903787       0.10404785
H     -11.69110860       0.56372966      -0.04949639
H     -10.04013517       3.00912232       0.20109452
