# Supplementary material for: Cyclopentene ring effects in cyanine dyes: a handle to fine-tune photophysical properties
Source: Phys Chem Chem Phys. 2024 Feb 2;26(7):6235–41. doi: 10.1039/d3cp05219b (PMC10866127; doi:10.1039/d3cp05219b)
Supplement: CP-026-D3CP05219B-s002 [file CP-026-D3CP05219B-s002.zip › geometries/2(1)-trans-cis.xyz]

86
C47H36ClO2 optimized with ADF in AMS.
 C        1.92939743570971       8.44798257182171      20.48179805720783
 C        1.30504499958819       8.12242046859382      18.23107469681597
 C        0.95012047401448       9.48640159279564      18.10509219629032
 C        1.02920219369567      10.32183476634872      19.19716827401123
 C        1.53354984982537       9.74304899130096      20.40892625765110
 O        1.81747239905495       7.62590273193033      19.38485290724293
 C        3.76314447210237       6.57579309936977      23.84662653634647
 C        2.85457999871961       7.61554108847426      24.03322467654871
 C        2.24800430031213       8.21786954946271      22.94048742917523
 C        2.54312239735989       7.78991244693561      21.63779014295076
 C        3.45384043327026       6.73833066368756      21.45991591465950
 C        4.05965231147125       6.14090918151946      22.55813843746980
 C       -0.16035608666156      12.24024075522597      20.25072415133017
 C       -0.55486681534103      13.57199849310630      20.27469655282338
 C       -0.16089031816437      14.43582536688600      19.25663200745631
 C        0.62817702024823      13.95812197786838      18.21391302168505
 C        1.01059392390011      12.62280319254160      18.17977800331414
 C        0.61952413275805      11.74209511874965      19.19685163411425
 C        0.43024648284609       9.70369617649653      16.70422529827416
 C        0.75904297764754       8.38093367247887      15.96615924598716
 C        1.13325779302293       7.38451432675173      17.05892364622295
 C        1.29382581831050       6.02516624405604      16.76688519898898
 C        1.27785450664134       4.89589734005500      17.57302088304664
 C        1.44113143284218       3.58667787950038      17.08199209197905
 C        0.94040923050913       4.78375443236793      19.04591953636900
 C        1.20392163233848       2.58397807135749      18.02671158084566
 C        0.79498799314461       3.26576365062712      19.32062834866849
 C        1.29590643029984       1.21948994342200      17.76118366668875
 C        0.61838291591272       0.11140395034655      20.05834340460913
 C        0.84212231681038      -2.13957059970453      19.17074210360240
 C        0.60844102395859      -1.39153783927972      20.46118267323385
 O        1.40916476544436      -1.54675599407405      16.89926514257759
 C        1.36512290621180      -2.87228534197658      16.54408420095072
 C        0.76036005645663      -3.47896164208303      18.83793806693853
 C        1.02864414424241      -3.80934034154342      17.47011940226035
 C        1.68653486886136      -3.10432271293056      15.13518309533046
 C        1.57723457277648      -2.06507898195553      14.19922758044896
 C        1.86021467685573      -2.29412002088267      12.85964045575256
 C        2.26096134966818      -3.55681099289801      12.43260229702953
 C        2.38174510399946      -4.59323236138093      13.35593978618822
 C        2.09942679876707      -4.37175365770960      14.69542007390492
 C        0.38367055588861      -4.54854323314495      19.78163919310366
 C        0.84825477848194      -4.55933159997695      21.10461657754575
 C       -0.45203265353436      -5.59454973975930      19.35923956331188
 C        0.49139571486684      -5.58249451046937      21.97372471826851
 C       -0.34938297738717      -6.60559617067766      21.54487407536355
 C       -0.82186260911044      -6.60627694432579      20.23516828177318
 C        1.04989783861524       0.14008663039923      18.59920311579260
 C        1.12618937681701      -1.19321128642798      18.17166016416960
 H        1.67809826700976      10.37225478364738      21.27424668324309
 H        4.23733558481198       6.10928001699063      24.70111031689282
 H        2.61224160072667       7.95226359307791      25.03340872768365
 H        1.52547387999532       9.00768017235421      23.10111907178189
 H        3.70841151090044       6.41232697492216      20.46043161567657
 H        4.77342348957399       5.34062972508266      22.40636787942400
 H       -0.48067412782199      11.57480547128281      21.04340729129916
 H       -1.17023058105938      13.93540303281462      21.08842535776915
 H       -0.46218951363481      15.47572520312010      19.27843833426180
 H        0.95295735613572      14.62881358111111      17.42807979638432
 H        1.64788087476596      12.27380129243537      17.37831405964671
 H       -0.64823334240662       9.88239663507319      16.73642011403836
 H        0.87412149221095      10.56766764750737      16.21590366977516
 H        1.59792628817484       8.52076478705681      15.27771538263442
 H       -0.08439935584910       8.02715419401654      15.37315079231827
 H        1.72411369046546       5.21881178207133      19.66458198919173
 H        0.02477503475134       5.33191754964635      19.27591393065141
 H       -0.23571790739825       3.01120873556774      19.57630289675446
 H        1.41828687397426       2.95081818529756      20.15740836682977
 H        1.29307153657586       0.68152776117596      20.69577898755563
 H       -0.37561494117239       0.54843965761984      20.17453423387474
 H        1.40804295698825      -1.59551287563397      21.17525138610898
 H       -0.32392444306130      -1.69434836830552      20.93977550768086
 H        0.97820493587414      -4.84038738410083      17.15682165550238
 H        1.25762859403313      -1.08358279204958      14.52004380497250
 H        1.76417817223534      -1.48502539882257      12.14645309729370
 H        2.48301031474314      -3.73243780092520      11.38738701605611
 H        2.70691928521410      -5.57397098008462      13.03230300757505
 H        2.22725884587855      -5.18061741978892      15.40279606973079
 H        1.52127495351526      -3.78631011981933      21.44841392963486
 H       -0.84079068068124      -5.60054111580719      18.34850691735777
 H        0.87432239543789      -5.58321304680951      22.98670503301059
 H       -0.63237038754235      -7.39866171306273      22.22578143204762
 H       -1.48111353377775      -7.39543468133852      19.89569678028774
 Cl       1.88153178447127       3.24793130501579      15.43092482363243
 H        1.59753770445237       0.96425105699516      16.75126624955863
 H        1.36159803072235       5.81102616402950      15.70404229430152
