# Supplementary material for: Cyclopentene ring effects in cyanine dyes: a handle to fine-tune photophysical properties
Source: Phys Chem Chem Phys. 2024 Feb 2;26(7):6235–41. doi: 10.1039/d3cp05219b (PMC10866127; doi:10.1039/d3cp05219b)
Supplement: CP-026-D3CP05219B-s002 [file CP-026-D3CP05219B-s002.zip › geometries/2(8)-trans-cis.xyz]

114
C61H50ClO2 optimized with ADF in AMS.
 C       25.25047458714375      -1.22638198423872     -11.17937696115496
 C       23.92406735175957      -1.08094990276646      -9.24031601841130
 C       25.06948606996828      -1.04783564137939      -8.41246935388396
 C       26.32030611813020      -1.15601013784840      -8.97472054180955
 C       26.36691985916511      -1.24619055705755     -10.41077697028719
 O       24.00849715848252      -1.14179652692764     -10.59192849422091
 C       25.08063920315679      -1.29498724349662     -15.44358453244625
 C       26.20280392314689      -1.78705809450202     -14.78023037169666
 C       26.25800603894702      -1.77291910514852     -13.39438074435044
 C       25.18926582975279      -1.26071824946625     -12.64340520993594
 C       24.06088784681538      -0.77618364247199     -13.32033146857937
 C       24.01187696402273      -0.79165377209887     -14.70822002802588
 C       28.60995165134254      -2.07139531441293      -8.59974085376660
 C       29.80341330622409      -2.12896973959032      -7.89181235668909
 C       30.00297229844669      -1.30439719397139      -6.78789563170003
 C       28.99707071310652      -0.42624668573879      -6.39479081875549
 C       27.79656965802968      -0.37833884219901      -7.09276459538401
 C       27.58194540606373      -1.19986487679749      -8.20824119522479
 C       24.59352587701956      -0.95143213247659      -6.98086033852962
 C       23.04701975293870      -1.10336909745518      -7.06318185438534
 C       22.72150317355603      -1.09429402859622      -8.54519109829699
 C       14.10966765477827      -1.36665299966012      -9.17403104907255
 C       12.86103054640671      -1.41157875710288      -8.56999517104417
 C       11.65008297840689      -1.37145588812196      -9.25719893805915
 C       10.37380466558172      -1.39497121965270      -8.68580567769055
 C       11.48414319867332      -1.27429335627708     -10.75938879848446
 C        9.33560121294757      -1.30714944196106      -9.61838029584040
 C        9.95608669812718      -1.23196301074385     -10.99780263072507
 H       -0.30366223015509      -2.21895786701768      -8.51896512448440
 H        0.74085313461211      -2.83522229085287      -6.37573569909005
 H       -0.37930595152641      -2.27581611894825      -4.23612462023505
 H       -2.55060614269452      -1.07828354608272      -4.26193731634020
 H       -3.58594719774974      -0.43783100714936      -6.39317481519452
 C        7.97225177137937      -1.27920624454070      -9.33336520824151
 C        6.97027646410428      -1.16853283973622     -10.28698667862407
 C        5.60683783509810      -1.11565063697815      -9.99187990544252
 C       -2.34627328490951      -0.16813445974329     -13.48051090596311
 C       -3.60423732997527      -0.27843208360386     -11.41158622837215
 C       -3.75363271466920       0.07579293974357     -12.87226919896176
 O       -1.76305295033907      -0.79664447512118      -9.92074073130247
 C       -2.66387023844141      -0.95279582864233      -8.88980341975870
 C       -4.52358123270255      -0.44893487406074     -10.40165359291520
 C       -3.99148001738813      -0.80933473622022      -9.11476205529667
 C       -2.02718375503164      -1.29667300682451      -7.61499928794306
 C       -0.79214031091153      -1.95993036756530      -7.58964761905672
 C       -0.20741088921060      -2.31191592319982      -6.37989229801868
 C       -0.83811464616645      -2.00270985637814      -5.17827811362307
 C       -2.06068550110754      -1.33499074109995      -5.19292376301139
 C       -2.65064612107275      -0.98254209566774      -6.39832684603794
 C       -5.98561889765854      -0.32221995467043     -10.56763532427160
 C       -6.55414367020506       0.68797507956274     -11.35644127461202
 C       -6.84621281304467      -1.21851263548925      -9.91467294820308
 C       -7.93315061723121       0.79772655839589     -11.48653125461910
 C       -8.77330700004849      -0.10567829027026     -10.84209294504153
 C       -8.22376973111606      -1.11594656534493     -10.05739950576880
 C       15.32047981688800      -1.37371350290262      -8.47954344640198
 C       -1.42506025757115      -0.40004830889184     -12.29179818682674
 C       -2.22851043032666      -0.49401990715354     -11.16050877294888
 H       27.32616159403133      -1.26678218921158     -10.90462719256701
 H       25.03928118657015      -1.30873696568066     -16.52562036015568
 H       27.03317525271283      -2.19244651712544     -15.34483092715173
 H       27.12577299046276      -2.18436622973779     -12.89558306744070
 H       23.22951756349736      -0.37590514964366     -12.75721484735604
 H       23.13680678212536      -0.40639156636685     -15.21688734021942
 H       28.46361159489430      -2.72897926067500      -9.44781146692138
 H       30.57823288350423      -2.81956194902625      -8.20120659184616
 H       30.93612154079072      -1.34432528190071      -6.23979639161231
 H       29.14912785844809       0.22801389895689      -5.54513295431556
 H       27.03639415961699       0.32743479073072      -6.78780839540709
 H       25.06054656568100      -1.70877106197372      -6.34954894253483
 H       24.85489864083398       0.01760261760417      -6.55276443632649
 H       22.53910242738738      -0.29679855781087      -6.53087065594157
 H       22.71860706966999      -2.04034502940364      -6.60455534269265
 H       14.16143139729509      -1.31441572678958     -10.25849986983275
 H       12.81675752342724      -1.47063070055970      -7.48779122883372
 H       11.97669763194194      -0.37908250805783     -11.14527091782260
 H       11.94725425624746      -2.12986146000439     -11.25594076764834
 H        9.62053947882310      -2.06635726537571     -11.61777504949534
 H        9.65343427705993      -0.31555410548478     -11.50922889046794
 H       -5.91919232515797       1.41400713952413     -11.84488291394026
 H       -6.43433514376949      -2.01964686357744      -9.31341114352592
 H       -8.35239122551789       1.59453169396172     -12.08857552294621
 H       -9.84781233035818      -0.02199624947741     -10.94856793785792
 H       -8.86918793583991      -1.82745232025748      -9.55714775409680
 H        7.68195458720133      -1.33767463006893      -8.28976512933668
 H        7.25253658894389      -1.11103886748871     -11.33508493462048
 H        5.30799344114781      -1.16904276733875      -8.94802885537030
 H       -2.01946144268021       0.67729500927277     -14.08803202186478
 H       -2.35056958497711      -1.04573470153016     -14.13343692969235
 H       -4.03343161245109       1.12549061435313     -12.98193342352554
 H       -4.53697506793467      -0.51013173905371     -13.35470392431543
 H       -4.66659032067297      -0.96262168505858      -8.28682158109932
 Cl      10.10274575706812      -1.50823981623440      -6.96618069519096
 H       15.28719657703878      -1.41783416013654      -7.39400255697822
 C       16.55911659144060      -1.31666404326224      -9.09858801151471
 C       17.78551800584025      -1.29634625121658      -8.42937998520859
 H       17.77568062445196      -1.32463767883598      -7.34275231797206
 H       16.58037119339517      -1.27915702248451     -10.18595565288893
 C        4.61674656593978      -0.98842828433553     -10.95309422870988
 C        3.24831375520517      -0.91504574964362     -10.68043862582525
 H        4.92520727594227      -0.93595104118977     -11.99536875805958
 H        2.93243007353607      -0.96277245238935      -9.64127993757550
 C       19.00807933436812      -1.23601765950662      -9.07571594428599
 C        2.27584025016370      -0.77426421901957     -11.65571172602707
 C       20.25266007995553      -1.19587093211582      -8.43719885005361
 H       19.00378726094805      -1.21563347026012     -10.16374073877014
 C        0.90222926075020      -0.68785937137061     -11.40175467206821
 H        2.60143254526342      -0.72257384655385     -12.69287963665466
 C       21.45305068063579      -1.14370326169042      -9.12486117194499
 H       20.26623920237736      -1.20630108861120      -7.35141468184762
 H       21.41001437550651      -1.14391315769941     -10.21057327662819
 C       -0.03492157133647      -0.51945568202633     -12.40828118432227
 H        0.57395766527762      -0.73788836086004     -10.37106354197071
 H        0.35450051167887      -0.45182930307689     -13.42201221780105
