# Supplementary material for: Cyclopentene ring effects in cyanine dyes: a handle to fine-tune photophysical properties
Source: Phys Chem Chem Phys. 2024 Feb 2;26(7):6235–41. doi: 10.1039/d3cp05219b (PMC10866127; doi:10.1039/d3cp05219b)
Supplement: CP-026-D3CP05219B-s002 [file CP-026-D3CP05219B-s002.zip › geometries/2(3)-trans-cis.xyz]

94
C51H40ClO2 optimized with ADF in AMS.
 C       16.98591890274473       0.40107383275991     -12.97235445155850
 C       17.20165437832126       0.68285711468487     -10.64341478333844
 C       18.60955985750301       0.62964732109701     -10.73433210911209
 C       19.21160774171566       0.40026701445957     -11.95346745188576
 C       18.33293697946240       0.29226872803969     -13.08324698344729
 O       16.40549509893160       0.59257374487886     -11.73868333508661
 C       14.19768099112293       0.36824819502265     -16.20210661316380
 C       15.41922768019479      -0.29022268571409     -16.32459655375072
 C       16.32106408345679      -0.29143819499809     -15.27068239231258
 C       16.01785903961903       0.37133204724108     -14.07190428749002
 C       14.78132082475956       1.02145789897051     -13.95439834269077
 C       13.88350354021060       1.02167653154237     -15.01417909399009
 C       21.14505933243049      -0.73752896498178     -13.03690325462948
 C       22.50831679597442      -0.90921111187108     -13.23755354902412
 C       23.42119355046193      -0.09372271861618     -12.57417468926972
 C       22.96007148333259       0.89175223437512     -11.70598277121012
 C       21.59707925456746       1.05443862051699     -11.49150718451972
 C       20.66566714494748       0.24202524632570     -12.15322136889450
 C       19.17429456091657       0.77120499168040      -9.34078323846632
 C       17.93015703649584       0.81761726029617      -8.41275857886631
 C       16.72183635784012       0.78473606031901      -9.33732766796731
 C       14.21723381587206       0.74337075445814      -9.58162587392136
 C       12.98002854881482       0.73797929375109      -8.93565544687603
 C       11.74457668116290       0.65308591988977      -9.55970006150652
 C       10.50177379967778       0.61532895820243      -8.91527970136594
 C       11.49517223567953       0.57771596582553     -11.05416140932002
 C        9.41482523811865       0.49261417712725      -9.78746187086909
 C        9.95771754712317       0.43532112889937     -11.20306172383196
 H       15.30893256793801       0.85941091767450      -7.78472856114312
 H        3.45850678396470      -0.93534270386647      -6.65945290088735
 H        3.09449734961329      -1.11632412916884      -4.23259884695207
 H        0.82918282849304      -0.78215942428324      -3.28305860167076
 H       -1.06786034843179      -0.24560550353580      -4.78696815230767
 H       -0.71189296962291      -0.03876532788660      -7.20271133708351
 C        8.07964637645863       0.41313595101861      -9.41689695710668
 C        7.00345377005373       0.28164016124029     -10.29305761833581
 C        5.68775082716102       0.18123996418067      -9.85170493410687
 C        4.53077403671418       0.02169863829613     -12.18027824563934
 C        2.29679198259701      -0.16652515540446     -11.24139454466756
 C        3.02086479933598       0.00098582091758     -12.55732291765745
 O        2.92136935404460      -0.17300444756492      -8.90341685233772
 C        1.61100366544798      -0.40756861633226      -8.56033938197916
 C        0.97853102661065      -0.42353053284355     -10.92670958964450
 C        0.67210108437022      -0.55267488437687      -9.53096009573036
 C        1.39953473108546      -0.49253566939291      -7.11387457218871
 C        2.46895256484022      -0.78019901013211      -6.25309076525803
 C        2.26098509714679      -0.88566253665773      -4.88432141083897
 C        0.98882217730483      -0.70106640646722      -4.35105380521586
 C       -0.07827321531810      -0.40495037616241      -5.19656395045036
 C        0.12261866585951      -0.29878848893640      -6.56472355476499
 C       -0.09642362740565      -0.60207661934915     -11.92278771271839
 C       -0.19173967762308       0.21974412983187     -13.05448081760953
 C       -1.06313938254345      -1.60317984814585     -11.74128342300244
 C       -1.22126229394850       0.04792872972228     -13.97135737329396
 C       -2.16548159740353      -0.95778683388715     -13.78551324002065
 C       -2.08080390987649      -1.78476065805226     -12.66859042446921
 C       15.40901292077143       0.80238621123820      -8.86661084231798
 C        4.56680120753904       0.05935916023830     -10.66336763517623
 C        3.25438156807718      -0.08485238668290     -10.21111230167899
 H       18.75562969565837       0.18697929236219     -14.07067049442661
 H       13.49607283402159       0.36952762247782     -17.02699640781354
 H       15.66600608562329      -0.81155276600215     -17.24100933451528
 H       17.25459370836970      -0.82932428385567     -15.37265321048223
 H       14.53735366171580       1.54761639752269     -13.04186172544014
 H       12.93845938581582       1.54145649584228     -14.91540907276890
 H       20.44696543349322      -1.38894837825815     -13.54822851829343
 H       22.85881454859590      -1.68162099832906     -13.91085790484948
 H       24.48421355181502      -0.22331856179133     -12.73524693731188
 H       23.66342745695678       1.53966346261534     -11.19768357790009
 H       21.25695967635636       1.84174834808800     -10.83333567714745
 H       19.84572936549853      -0.05606859676301      -9.10369796067537
 H       19.76083234723240       1.68508701809665      -9.24467134124038
 H       17.92983387717993       1.71859488781471      -7.79620060613024
 H       17.91457112066387      -0.03362524158788      -7.72814387193512
 H       14.24796260189617       0.68161035077971     -10.66123020267128
 H       12.97970484828467       0.79382334647053      -7.85141593954929
 H       11.86125909130070       1.48146708633806     -11.54755279117581
 H       12.02593472565199      -0.26517948351184     -11.50185492704712
 H        9.68813947472784      -0.51023101150384     -11.67990189016938
 H        9.53533399599675       1.23279308829791     -11.81855915730011
 H        0.51889815023717       1.02130337682743     -13.20197877792160
 H       -1.00186107092886      -2.26283906684751     -10.88444542054823
 H       -1.28897740087747       0.70401465447700     -14.83035953266229
 H       -2.96374292032265      -1.09446342413962     -14.50443098090069
 H       -2.80791107630985      -2.57340119876773     -12.51974946308050
 H        7.86072211847283       0.45343881757636      -8.35434340145112
 H        7.19803972364787       0.25088848187891     -11.35985938602187
 H        5.51874027269371       0.20211062329596      -8.77869731140158
 H        5.03878522430162       0.88258521686370     -12.61885255414435
 H        5.04010584871236      -0.87121860096574     -12.55353171828961
 H        2.73819907416739       0.93975457422285     -13.03636096782820
 H        2.77000740613294      -0.79633172490562     -13.25829774463771
 H       -0.34375765995497      -0.75897610185187      -9.23168967190426
 Cl      10.32658273800622       0.70423843767925      -7.18588491615152
