# Supplementary material for: Cyclopentene ring effects in cyanine dyes: a handle to fine-tune photophysical properties
Source: Phys Chem Chem Phys. 2024 Feb 2;26(7):6235–41. doi: 10.1039/d3cp05219b (PMC10866127; doi:10.1039/d3cp05219b)
Supplement: CP-026-D3CP05219B-s002 [file CP-026-D3CP05219B-s002.zip › geometries/2(5)-trans-cis.xyz]

102
C55H44ClO2 optimized with ADF in AMS.
 C       19.94182501725621      -1.46573801966508     -10.58023568612308
 C       19.79259605954820      -0.78648069282701      -8.32888451974775
 C       21.19653254908943      -0.85567411171261      -8.18227473397611
 C       21.97690645275481      -1.29418434356658      -9.22955546685839
 C       21.28441625177303      -1.59822661977551     -10.45145427423206
 O       19.17827875948018      -1.06046828286138      -9.50809070670708
 C       17.69242860239430      -2.04575581886288     -14.15997629829188
 C       18.89194167329322      -2.72784019754750     -13.96827800314111
 C       19.61823062850101      -2.54946941650498     -12.79990625346215
 C       19.15796439207329      -1.68006655082574     -11.79987472272086
 C       17.94451247092060      -1.00609339621250     -11.99763374040513
 C       17.22315491253185      -1.18647032444076     -13.17085479244172
 C       24.03430734345396      -2.58357922423117      -9.79323809819844
 C       25.40836875117753      -2.77790687676692      -9.74359937863490
 C       26.22114907067125      -1.86216688408264      -9.08072725728276
 C       25.64793705066798      -0.75384558587491      -8.46401436351127
 C       24.27182178014784      -0.56573690280785      -8.49982126346138
 C       23.44041186947643      -1.47748828983057      -9.16546586621681
 C       21.53539725790569      -0.45099192772537      -6.76738740804217
 C       20.16135490828821      -0.30368230561290      -6.06039727258964
 C       19.11645229380235      -0.45817181333503      -7.15578524419441
 C       14.25681997403389      -0.50517443240315      -8.24393260530285
 C       12.94359191831993      -0.33757817261268      -7.80457965092404
 C       11.80885092937205      -0.50297836901255      -8.58476249243334
 C       10.48535316086617      -0.34582591776512      -8.15533145977005
 C       11.77806030088816      -0.89079747023981     -10.05138882301766
 C        9.53378692651770      -0.57979841764208      -9.15368997390661
 C       10.27454037338902      -0.93416651257801     -10.42941509222039
 H        0.76987209538678      -1.17198627447772      -7.51806022534934
 H        0.06549482158194      -0.85755383471463      -5.18092970244082
 H       -2.26027606640123      -0.17559244331428      -4.66015858434293
 H       -3.87165126648625       0.20679626291835      -6.50598560901272
 H       -3.17324243910081      -0.08008897360041      -8.83785425137127
 C        8.15629725419955      -0.50488585371573      -9.00048827567876
 C        7.22001568517893      -0.73734709977613     -10.00613767745985
 C        5.84887701573001      -0.66159643278682      -9.79465975630077
 C        2.65898064332814      -1.33865100181027     -12.90787008855196
 C        0.31318562409825      -1.19597925694222     -12.29040850608957
 C        1.21853716400778      -1.31700577354273     -13.49436386710013
 O        0.62030314758781      -0.79614091151054      -9.92094394759737
 C       -0.74091665495983      -0.87890804148696      -9.74075338728980
 C       -1.05109614133471      -1.30904472952491     -12.13286157306599
 C       -1.55057982054501      -1.15013693968010     -10.79536501859603
 C       -1.15231930189962      -0.66955493535301      -8.35048380889227
 C       -0.24424479836070      -0.86755224678830      -7.30015802049917
 C       -0.64458528866899      -0.69322954464928      -5.98193378437932
 C       -1.95095328029036      -0.31330659666121      -5.68876162594459
 C       -2.85786509362800      -0.10389876913552      -6.72553666432105
 C       -2.46437955020071      -0.27711678464149      -8.04420991995096
 C       -1.99534589634297      -1.61187143039497     -13.22700609082231
 C       -1.86065752768197      -1.03140438286153     -14.49602127034868
 C       -3.06772414719153      -2.49019309086982     -13.00643751025191
 C       -2.76762820299512      -1.31860249679118     -15.50839684280026
 C       -3.81889060012345      -2.20160800310396     -15.27886892100287
 C       -3.96347109507784      -2.78876448307336     -14.02474194838725
 C       15.35827501767656      -0.33267654126919      -7.41613454263955
 C        2.49682809701168      -1.00984773929366     -11.43490942891574
 C        1.13122446753899      -0.98024406702617     -11.16113640985330
 H       21.85435790328661      -1.87526009232192     -11.32509888925120
 H       17.12766064226057      -2.18571372978040     -15.07327929265859
 H       19.25778312186304      -3.40767765291416     -14.72757594877375
 H       20.53470666445392      -3.10644741102250     -12.65457504209857
 H       17.58153391077691      -0.32254074229304     -11.24239337235312
 H       16.29481756827832      -0.64795044354541     -13.31651945360612
 H       23.41310528517433      -3.31227841078708     -10.29946492929420
 H       25.84528476514738      -3.64627909080550     -10.22098792922210
 H       27.29338438134295      -2.01023879953879      -9.04715931678596
 H       26.27443223479056      -0.02967431119516      -7.95798982189541
 H       23.84773357456010       0.31401395681439      -8.03627965878985
 H       22.18623122127764      -1.18212812899350      -6.28560680764189
 H       22.07165767809501       0.49931242642097      -6.75717848884228
 H       20.07295505521245       0.65978650869236      -5.55514673982632
 H       20.02850291084417      -1.07464197366283      -5.29696374401065
 H       14.43423816217981      -0.78869686354527      -9.27709818595088
 H       12.79256676921958      -0.05653326719139      -6.76696437835160
 H       12.32428967920540      -0.16380985480364     -10.65684680436996
 H       12.25959321684365      -1.85891847874512     -10.20706700140526
 H        9.97825218331154      -1.92201786600478     -10.78933406416686
 H       10.03933311766262      -0.22327796921152     -11.22493149895876
 H       -1.06469122115790      -0.32441252221814     -14.68500854466744
 H       -3.18481480638087      -2.96568182356848     -12.04044105596839
 H       -2.65640527477528      -0.84714396759830     -16.47704359933781
 H       -4.52203552272837      -2.42871521458661     -16.07059163011795
 H       -4.77524094494824      -3.48126587233547     -13.83925095424429
 H        7.78270912242829      -0.24483366990643      -8.01494889596934
 H        7.56893479449800      -0.99106561531250     -11.00283159604085
 H        5.50865858347337      -0.41222079699712      -8.79165624840513
 H        3.30798824113629      -0.62349972954763     -13.41623070566225
 H        3.11645232168650      -2.32469369437582     -13.02988262602573
 H        1.09410813292135      -0.45589345897685     -14.15350745635591
 H        0.98758061547931      -2.20237838532977     -14.08804116498053
 H       -2.61126272075999      -1.23301814178625     -10.61582417021602
 Cl      10.06230377014392       0.10156629249475      -6.52665046406366
 H       15.16972041879001      -0.05325558454512      -6.38159345082783
 C       16.68880591163466      -0.49423766001307      -7.80815323696802
 C       17.74511713473634      -0.32704383353539      -6.92244571918196
 H       17.47334891091224      -0.06554859560282      -5.90190780862945
 H       16.89015198827446      -0.77054504582297      -8.83566912372175
 C        4.87436244155642      -0.88190911362970     -10.76793488031319
 C        3.51290339795680      -0.81033795874228     -10.50504252583312
 H        5.20420209849965      -1.12299673330829     -11.77417580722596
 H        3.21089944631234      -0.57552732381293      -9.48810085259637
