# Supplementary material for: Cyclopentene ring effects in cyanine dyes: a handle to fine-tune photophysical properties
Source: Phys Chem Chem Phys. 2024 Feb 2;26(7):6235–41. doi: 10.1039/d3cp05219b (PMC10866127; doi:10.1039/d3cp05219b)
Supplement: CP-026-D3CP05219B-s002 [file CP-026-D3CP05219B-s002.zip › geometries/2(6)-trans-cis.xyz]

106
C57H46ClO2 optimized with ADF in AMS.
 C       22.64060563412052      -1.96684464723182     -11.77200834118550
 C       21.23279969221720      -1.60360962947527      -9.92159349087472
 C       22.33398881263565      -1.59231452686801      -9.03657477331832
 C       23.60145257666312      -1.82395129991471      -9.52146459599104
 C       23.71331378152930      -2.00944476367225     -10.94322964791486
 O       21.37978992207057      -1.76498933031156     -11.25874687406813
 C       22.70280953628733      -2.27907369694926     -16.02805438578816
 C       23.75752913485156      -2.78833135002821     -15.27327980056350
 C       23.73477547315199      -2.69697360605813     -13.88966608155618
 C       22.65467317689655      -2.08838682828093     -13.23240659116089
 C       21.59348872610182      -1.58822103543827     -14.00068769271878
 C       21.62220790950632      -1.68202623158732     -15.38614346180167
 C       25.80010498812416      -2.86422149365663      -8.97221363209608
 C       26.94797282398231      -2.96071646179135      -8.19664900044298
 C       27.14638571839457      -2.08976895270379      -7.12866062643903
 C       26.18529582413874      -1.12515998254342      -6.84023031995449
 C       25.02899465895621      -1.03749590362925      -7.60539530370449
 C       24.81581873833056      -1.90556455684418      -8.68554326609087
 C       21.79784239868978      -1.36454039993587      -7.64195435555480
 C       20.25072450913934      -1.40012216926986      -7.79818000328076
 C       19.99858707131782      -1.47904335715918      -9.29257375318564
 C       13.85409359169155      -1.26205488533911     -10.01475205630794
 C       12.61903104549618      -1.15526309063759      -9.39122748865042
 C       11.39198076460281      -1.14614787726863     -10.05035462452564
 C       10.13514560510637      -1.04086409505608      -9.44639704617977
 C       11.18061979130899      -1.24870257746890     -11.54634075808974
 C        9.06976364387393      -1.05328567852064     -10.35180305586370
 C        9.64766422737311      -1.17589825562282     -11.74614658260762
 H        1.91793405571425      -2.10865886446991      -8.16277191919687
 H        3.07640234988892      -2.54163628915571      -6.03339018661589
 H        2.04100369442875      -1.85484175426297      -3.88842655852450
 H       -0.16029209189595      -0.71328179231704      -3.89547984469494
 H       -1.30998928965507      -0.25461770754151      -6.01491958918339
 C        7.71749493830719      -0.96672157177623     -10.02831596406066
 C        6.68046740572514      -0.97058170329502     -10.95035458480800
 C        5.32947659668922      -0.88304691123569     -10.60936356298242
 C       -0.42139515835665      -0.52282833731097     -13.15736262480580
 C       -1.56894692136598      -0.47617310641803     -11.02444422302877
 C       -1.79954539138391      -0.24570818543243     -12.49900634094116
 O        0.35268001649069      -0.83353847740654      -9.59231412817191
 C       -0.49213493907945      -0.93147781514337      -8.50873783667142
 C       -2.43400537305400      -0.58592283342001      -9.95887287941378
 C       -1.83329620848626      -0.83517345079129      -8.67752855591129
 C        0.21340688175906      -1.16375063127369      -7.24537002585962
 C        1.46593535122236      -1.79394904559626      -7.23214608681964
 C        2.11506743093801      -2.04279268507412      -6.02968845662735
 C        1.53206953618289      -1.66180248449179      -4.82459919702518
 C        0.29275529908572      -1.02553332594148      -4.82813531047942
 C       -0.36155729747222      -0.77603524109311      -6.02595186767122
 C       -3.90460174231025      -0.50067561705340     -10.06497540312264
 C       -4.52891567933033       0.45281264774843     -10.88122986869832
 C       -4.71410837584177      -1.37871964218212      -9.32785524468866
 C       -5.91440957538735       0.52604131596271     -10.95663661177738
 C       -6.70444382171585      -0.36005606260303     -10.22998318640050
 C       -6.09857005745465      -1.31435975458544      -9.41714065233272
 C       15.07292381247436      -1.26610520834298      -9.33408558502104
 C        0.56514236468313      -0.63029055552569     -12.00333500758992
 C       -0.17907736704049      -0.64294707356899     -10.82653389605399
 H       24.69244523266439      -2.12393872883140     -11.38163947605399
 H       22.72252188608995      -2.35222032363847     -17.10830445027231
 H       24.59582835106383      -3.26641676165577     -15.76441791602618
 H       24.55029015107852      -3.12181627370617     -13.31927585485700
 H       20.75460036690772      -1.11362300295602     -13.51136488711863
 H       20.79929560665897      -1.28325891565387     -15.96638301289853
 H       25.65296008540161      -3.55828287610703      -9.79050030681793
 H       27.68791150388758      -3.71784889693924      -8.42506962238546
 H       28.04444967620764      -2.16069744962614      -6.52763690202586
 H       26.33823127581597      -0.43482149711499      -6.01982906149953
 H       24.30593397950904      -0.26573002503939      -7.38128234239280
 H       22.17000445438015      -2.11334904459809      -6.94119401127288
 H       22.11631875477400      -0.39328468887647      -7.26042585058163
 H       19.78656088422543      -0.51679048914737      -7.35524165373121
 H       19.82297654450642      -2.26944741421966      -7.29117451277942
 H       13.88766728138071      -1.34769110871735     -11.09786527240037
 H       12.59948353780041      -1.07153911991611      -8.30991250704293
 H       11.69510173090209      -0.43822861538552     -12.06701929458480
 H       11.59280862126123      -2.18439762681069     -11.93068441366820
 H        9.26259468529318      -2.06590132320316     -12.24850234852792
 H        9.36186878962151      -0.31777734805548     -12.35862848088447
 H       -3.93157510260137       1.16424865168759     -11.43472109517906
 H       -4.25740929458962      -2.13597554633972      -8.70242178856371
 H       -6.37780329668127       1.28008361643005     -11.58090591040183
 H       -7.78410341805194      -0.30580277693713     -10.29438897688246
 H       -6.70536157453792      -2.01157495715862      -8.85263756866035
 H        7.46508776815324      -0.88748124649303      -8.97630803847461
 H        6.92207984668504      -1.04255108843780     -12.00769397791269
 H        5.07360149851332      -0.81369883473801      -9.55517136949434
 H       -0.14369416617707       0.26708141617613     -13.85673574106992
 H       -0.44252727806790      -1.45769234292483     -13.72485736404570
 H       -2.10144422291772       0.78803870555069     -12.67901203893261
 H       -2.59714865574009      -0.87857138005389     -12.88986004016393
 H       -2.46457793828653      -0.94111832735702      -7.80850996256849
 Cl       9.91703375497310      -0.90337315473382      -7.72094266686128
 H       15.04976541711615      -1.18049264940220      -8.25067673376073
 C       16.30669838581601      -1.37075092268789      -9.95609737168564
 C       17.53315300403148      -1.37210230992405      -9.28560734722502
 H       17.51463268285246      -1.28560586731728      -8.20336893362490
 H       16.32447194494757      -1.45699504438229     -11.04073163016876
 C        4.29972543745509      -0.87034573850876     -11.53694715540819
 C        2.94223601368092      -0.78143473395229     -11.21515137903808
 H        4.56549948626885      -0.92919507211405     -12.59068304721118
 H        2.67135231066763      -0.72826637335979     -10.16800824433992
 C       18.75714352223713      -1.47581842842695      -9.92721853669225
 H       18.75456103875808      -1.56316783913739     -11.01018871356396
 C        1.94814108151652      -0.73367663106515     -12.18133573725531
 H        2.28313489425377      -0.75871699444998     -13.21626085067742
