# Supplementary material for: Cyclopentene ring effects in cyanine dyes: a handle to fine-tune photophysical properties
Source: Phys Chem Chem Phys. 2024 Feb 2;26(7):6235–41. doi: 10.1039/d3cp05219b (PMC10866127; doi:10.1039/d3cp05219b)
Supplement: CP-026-D3CP05219B-s002 [file CP-026-D3CP05219B-s002.zip › geometries/2(7)-trans-cis.xyz]

110
C59H48ClO2 optimized with ADF in AMS.
 C       22.21891026096103      -1.72726414199353     -10.90878970245997
 C       22.28742269892005      -1.59087205976411      -8.55644084445036
 C       23.69486557187569      -1.72841097207092      -8.55854044697327
 C       24.36434208118821      -1.93194634246087      -9.74470528641345
 C       23.55928794205391      -1.92132276013306     -10.93653851959063
 O       21.56550431972205      -1.56567896204933      -9.70692990010331
 C       19.64550324211008      -1.40157726750475     -14.29853204077693
 C       20.83128949106703      -2.12762610764846     -14.38644877287424
 C       21.66388696962975      -2.24361853621554     -13.28289899155927
 C       21.32619734650245      -1.63006384902628     -12.06736177081410
 C       20.12632794800146      -0.90924187542825     -11.98651571358963
 C       19.29765164943119      -0.79461775691001     -13.09543163246364
 C       26.29969158941518      -3.10937821990806     -10.78353488646864
 C       27.66118433719620      -3.35180311356673     -10.90926360379328
 C       28.57264243092313      -2.64769830524232     -10.12698228937702
 C       28.11028721684379      -1.70269562660425      -9.21568895843301
 C       26.74742332635446      -1.46948066101605      -9.07808616657655
 C       25.81707673935349      -2.16859473611448      -9.86015030705173
 C       24.16571426468570      -1.66738131267515      -7.12470735270846
 C       22.86181450508408      -1.66423873265521      -6.28189911953626
 C       21.72569973381527      -1.52886770349758      -7.28477785768456
 C       14.36214680969838      -1.12435975492405      -8.21538156733130
 C       13.08403472633608      -1.03971526165305      -7.66469225678460
 C       11.90455577052339      -1.01877731508371      -8.39494639553592
 C       10.60833961031208      -0.94286498445081      -7.87132443233295
 C       11.79186722105363      -1.08040107026906      -9.90679302689822
 C        9.60319576635519      -0.94214930631853      -8.84448455625299
 C       10.27191542151270      -1.01491731600923     -10.20439994734391
 H       -1.51135057835094      -1.76012117731401      -7.75127604880414
 H       -2.15398974494296      -2.00485665426416      -5.38791798129959
 H       -4.45468849448833      -1.44258605021351      -4.65618329238493
 H       -6.10354352453052      -0.61468686436095      -6.31346675788637
 H       -5.46584412114609      -0.34374103156106      -8.66429302366336
 C        8.23575535612569      -0.88882919371487      -8.61111216434836
 C        7.25630994723800      -0.88276450071113      -9.60218657046392
 C        5.89426492815991      -0.84161311413639      -9.33098230812896
 C        0.24616405577188      -0.65463848637346     -13.07626298365044
 C       -2.08165125727533      -0.63931513463297     -12.37770940599519
 C       -1.20810276106742      -0.48627772254406     -13.60148897858591
 O       -1.70976225955225      -0.82730191050322      -9.98968693038641
 C       -3.06888626942022      -0.92864785900886      -9.79832739556134
 C       -3.44322989775098      -0.76259495618450     -12.21455474314618
 C       -3.90824268941891      -0.92305766060718     -10.86372024470663
 C       -3.44396784443594      -1.05356765242200      -8.38727947608585
 C       -2.51465282685001      -1.50597641703080      -7.43936496866222
 C       -2.88025270660889      -1.64661471705854      -6.10696398340410
 C       -4.17252437800273      -1.33401782459401      -5.69604648019318
 C       -5.10040921449051      -0.87410900873755      -6.62808909488353
 C       -4.74133322306032      -0.73156783893587      -7.96020876054425
 C       -4.41909787098797      -0.77417148682914     -13.32275556177610
 C       -4.30083532278299       0.09598309999975     -14.41560859107188
 C       -5.50609252164481      -1.66159152644187     -13.29346203592148
 C       -5.23597498431806       0.07829408149985     -15.44296006185045
 C       -6.30151889521573      -0.81653462233955     -15.40671782339227
 C       -6.43125080150855      -1.68832577258760     -14.32893535872485
 C       15.52359560670792      -1.14977189360813      -7.45473032429637
 C        0.12439055939735      -0.69853823875570     -11.56406778199706
 C       -1.23141244490933      -0.71600580604184     -11.25276639770743
 H       24.04195877869174      -1.99972919934544     -11.89863617338395
 H       18.99756297864730      -1.31225156450052     -15.16166163928651
 H       21.10322106215213      -2.61311319504661     -15.31543302766493
 H       22.56765733575185      -2.83400301893684     -13.36020634185707
 H       19.85661220651808      -0.41953166611160     -11.06095137217327
 H       18.38070793650751      -0.22289843819388     -13.02136831651942
 H       25.60229507257597      -3.67618859208718     -11.38798544396212
 H       28.01118963353011      -4.09309129743979     -11.61705155595658
 H       29.63489330305212      -2.83206431383824     -10.22906082119127
 H       28.81308670802174      -1.14086729155574      -8.61283681685138
 H       26.40986157557748      -0.71403743138631      -8.38239895891805
 H       24.82887537164535      -2.49866275892221      -6.88114147329732
 H       24.73296190547204      -0.75179825965857      -6.94826504129546
 H       22.85705280353260      -0.85024857380618      -5.55480567444294
 H       22.75899686331670      -2.59434804668560      -5.71655595292340
 H       14.46420969617450      -1.17667758309107      -9.29544491065066
 H       13.00062195543210      -0.98870454794925      -6.58359784399983
 H       12.32968644947514      -0.25090787403164     -10.37130901590362
 H       12.23641271258278      -2.00150198734046     -10.29085607476996
 H        9.93166853569678      -1.89227063960113     -10.75890876351280
 H       10.01821246781511      -0.14032397373325     -10.80799781860916
 H       -3.49408610439583       0.81503294108691     -14.44858202878357
 H       -5.61257372146574      -2.35590259880786     -12.46903153190248
 H       -5.13540076042194       0.76941173003098     -16.27081758393327
 H       -7.02680804805091      -0.83275030665388     -16.21074629323826
 H       -7.25412615997256      -2.39166570996421     -14.29490680512376
 H        7.90971081841296      -0.84981595954221      -7.57643613761868
 H        7.56380775709491      -0.91123901663004     -10.64342291363263
 H        5.58645512650876      -0.82061108471209      -8.28769846146300
 H        0.88674376822625       0.16485411336662     -13.40757684504462
 H        0.69487512447827      -1.57878650500768     -13.45152667821951
 H       -1.33665133657685       0.50275257077965     -14.04445697080999
 H       -1.46697785749976      -1.21159670036282     -14.37410733755559
 H       -4.96619913350053      -1.02847039202394     -10.67997305624148
 Cl      10.27762998355587      -0.85625624638746      -6.16356996716735
 H       15.42222633192980      -1.09905865832519      -6.37273713057360
 C       16.81241160185628      -1.23882695658892      -7.98173250775609
 C       17.96209671373081      -1.27220151150629      -7.20820944705011
 H       17.84725475606366      -1.22630662997567      -6.12710789937982
 H       16.91927549649506      -1.29100628550395      -9.06256566533246
 C        4.89369982339683      -0.82488388076174     -10.30203079628424
 C        3.53822079002066      -0.79312149449217     -10.01113506414221
 H        5.19485540213101      -0.83674224286211     -11.34675081326524
 H        3.24540671604125      -0.78892236126190      -8.96321015892235
 C       19.25953861927281      -1.36627217562398      -7.72073371484397
 C        2.51991357327354      -0.76483795477792     -10.96709707662725
 C       20.38193892424714      -1.42536981810287      -6.90851191027264
 H       19.37753060474109      -1.40887439353057      -8.79617219714663
 H       20.20050541928509      -1.39845739854267      -5.83611082605668
 C        1.17143440984755      -0.74479878112495     -10.64521574851364
 H        2.80956015557017      -0.75875619423608     -12.01373270621585
 H        0.90446890757354      -0.76154790621538      -9.59219921555998
