# Supplementary material for: Cyclopentene ring effects in cyanine dyes: a handle to fine-tune photophysical properties
Source: Phys Chem Chem Phys. 2024 Feb 2;26(7):6235–41. doi: 10.1039/d3cp05219b (PMC10866127; doi:10.1039/d3cp05219b)
Supplement: CP-026-D3CP05219B-s002 [file CP-026-D3CP05219B-s002.zip › geometries/2(2).xyz]

90

C      15.24585404      -0.52961322      -6.21137295
C      15.54042614      -1.05683183      -8.48866834
C      16.93757547      -1.16230668      -8.31866852
C      17.50147983      -0.89923502      -7.08733105
C      16.59091407      -0.57526410      -6.02941661
O      14.71140894      -0.77536203      -7.45518330
C      12.32959312       0.22745766      -3.18855653
C      13.64417563       0.65791794      -3.01887289
C      14.58930136       0.42080666      -4.00536568
C      14.23818457      -0.25848604      -5.18308329
C      12.91071930      -0.67867875      -5.34805606
C      11.96883905      -0.43831078      -4.35586059
C      19.51898342       0.06381336      -5.98444764
C      20.88101094       0.06561099      -5.71382485
C      21.70155148      -0.92461660      -6.24805060
C      21.15059741      -1.91269728      -7.05933379
C      19.79109340      -1.90597101      -7.34606304
C      18.95188274      -0.91792185      -6.81214437
C      17.54570613      -1.52146765      -9.65288807
C      16.37300858      -1.39504262     -10.66067497
C      15.12037467      -1.21967016      -9.81212130
C      13.83625728      -1.19065053     -10.35444212
C      12.61628962      -1.04990250      -9.70186693
C      11.39131018      -1.05288506     -10.36859430
C      10.12667597      -0.95252101      -9.77953237
C      11.19206601      -1.16990252     -11.86571223
C       9.06875498      -0.96657609     -10.69442158
C       9.66404529      -1.07099071     -12.08307575
Cl       9.88656206      -0.81651424      -8.05519316
C       7.71030124      -0.89572247     -10.38689134
C       6.71200563      -0.86063657     -11.35479443
C       4.34361300      -0.67022941     -12.33039343
C       3.19177690      -0.67387650     -10.20143631
C       2.96385790      -0.40822818     -11.67023793
O       5.10573800      -1.04900790      -8.77034407
C       4.26045407      -1.19011406      -7.69451269
C       2.32139850      -0.82204655      -9.14140281
C       2.91719700      -1.10229221      -7.86757967
C       4.95835650      -1.46085462      -6.43495087
C       6.22055035      -2.07132713      -6.43466766
C       6.85562069      -2.36880411      -5.23574781
C       6.25012839      -2.05419471      -4.02234997
C       5.00284506      -1.43296397      -4.01292832
C       4.36118244      -1.13723814      -5.20692467
C       0.85105286      -0.74760700      -9.25339335
C       0.22365089       0.21691934     -10.05475298
C       0.04556169      -1.64696978      -8.53712351
C      -1.16202371       0.28119828     -10.13458447
C      -1.94803125      -0.62582335      -9.42917364
C      -1.33886680      -1.59197439      -8.63251936
C       5.33114584      -0.78288767     -11.17639131
C       4.58003132      -0.83083505      -9.99910727
H      16.97647154      -0.42219818      -5.03329187
H      11.59255585       0.41630215      -2.41781461
H      13.93045297       1.18936917      -2.11981122
H      15.59790494       0.78786940      -3.86763628
H      12.61845371      -1.20645891      -6.24450062
H      10.94884553      -0.77446938      -4.49550727
H      18.89492754       0.84818202      -5.57367085
H      21.30289538       0.84127423      -5.08658765
H      22.76266288      -0.92744906      -6.03140107
H      21.78034799      -2.69388260      -7.46704711
H      19.37704144      -2.69474871      -7.95898068
H      18.39298993      -0.87999591      -9.89864271
H      17.92170564      -2.54627225      -9.63669656
H      16.30380928      -2.27046982     -11.30809181
H      16.51245553      -0.52754354     -11.31163878
H      12.59615953      -0.93655914      -8.62754495
H      11.72835649      -0.37881130     -12.39346211
H      11.58659654      -2.12024498     -12.23265782
H       9.27203238      -1.94198883     -12.61185853
H       9.40223204      -0.19355690     -12.67913997
H       7.44102185      -0.84142707      -9.34128772
H       4.61631260       0.12690220     -13.02315376
H       4.32683177      -1.60103551     -12.90471974
H       2.66337312       0.63011513     -11.82588478
H       2.16691241      -1.03090918     -12.07834222
H       2.28288057      -1.24235148      -7.00571369
H       6.69430078      -2.33049492      -7.37128444
H       7.82307394      -2.85565229      -5.25097803
H       6.74655709      -2.28839558      -3.08858250
H       4.53269916      -1.17144908      -3.07310310
H       3.40463212      -0.63109121      -5.18416989
H       0.81752639       0.94387250     -10.59160957
H       0.50482226      -2.41360987      -7.92502096
H      -1.62884223       1.04378998     -10.74580767
H      -3.02784800      -0.57889373      -9.49784585
H      -1.94310589      -2.30531313      -8.08561510
H      13.80110746      -1.30890462     -11.43419586
H       7.03494877      -0.86869170     -12.39245144
