# Supplementary material for: Cyclopentene ring effects in cyanine dyes: a handle to fine-tune photophysical properties
Source: Phys Chem Chem Phys. 2024 Feb 2;26(7):6235–41. doi: 10.1039/d3cp05219b (PMC10866127; doi:10.1039/d3cp05219b)
Supplement: CP-026-D3CP05219B-s002 [file CP-026-D3CP05219B-s002.zip › geometries/2(5).xyz]

102

C      21.02399851      -1.35956036      -5.87426535
C      19.82549447      -1.53919167      -7.89124897
C      21.01789789      -1.65059709      -8.63788000
C      22.23431073      -1.55947557      -7.99666474
C      22.18971244      -1.41292497      -6.56720809
O      19.82346537      -1.41910475      -6.54267570
C      20.57842450      -1.11731645      -1.63608771
C      21.77144645      -0.72157012      -2.23792595
C      21.91649776      -0.79191014      -3.61555497
C      20.86819716      -1.26490624      -4.42012632
C      19.66856371      -1.65247988      -3.80508162
C      19.52965744      -1.58067049      -2.42491473
C      24.57060526      -0.72685279      -8.25321022
C      25.80608940      -0.72582845      -8.88773077
C      26.04804912      -1.59271402      -9.95028522
C      25.04314511      -2.45719272     -10.37566918
C      23.80126698      -2.44839740      -9.75246036
C      23.54287982      -1.58257644      -8.68015516
C      20.63535765      -1.79296574     -10.09340292
C      19.09120739      -1.60069652     -10.12177555
C      18.66890444      -1.51668106      -8.66661465
C      13.75960728      -1.15069248      -9.12164387
C      12.50785790      -1.01848719      -8.52190417
C      11.29587814      -0.97357001      -9.19629466
C      10.03158258      -0.85538108      -8.60737726
C      11.10363917      -1.05413089     -10.69928099
C       8.97623643      -0.84669520      -9.52690052
C       9.57125394      -0.95728555     -10.91843069
H       0.36740216      -1.56265984      -7.19864304
H      -0.12523304      -1.73543042      -4.79281071
H      -2.38399132      -1.17459477      -3.93875796
H      -4.14229908      -0.41867708      -5.51636819
H      -3.65453202      -0.21971908      -7.91019183
C       7.62589489      -0.76165166      -9.21817823
C       6.58672139      -0.75862638     -10.14789413
C       5.24637296      -0.69404527      -9.78859169
C       1.77463551      -0.65542823     -12.66051616
C      -0.50441568      -0.62088342     -11.81730727
C       0.28889632      -0.51139151     -13.09900153
O       0.01700049      -0.71654071      -9.45314299
C      -1.32553636      -0.82012583      -9.17113292
C      -1.85271699      -0.74796725     -11.56336636
C      -2.23052061      -0.85981048     -10.18155806
C      -1.61009026      -0.89832655      -7.73595316
C      -0.61791707      -1.30876114      -6.83337113
C      -0.89892635      -1.40910029      -5.47687959
C      -2.16764114      -1.09701139      -4.99711119
C      -3.15716626      -0.67760573      -5.88414674
C      -2.88284915      -0.57574412      -7.24009150
C      -2.89696126      -0.81140156     -12.60554270
C      -2.85922938       0.01660374     -13.73651441
C      -3.96994958      -1.70636135     -12.47063452
C      -3.86103633      -0.04725842     -14.69735287
C      -4.91270961      -0.94847119     -14.55624159
C      -4.96132271      -1.78032729     -13.44051973
C      14.94304753      -1.20080174      -8.39610681
C       1.74928186      -0.63913145     -11.14286196
C       0.41413789      -0.64935588     -10.74598845
H      23.11474531      -1.40717171      -6.01169588
H      20.46730078      -1.06044602      -0.56026998
H      22.58778033      -0.34820057      -1.63212410
H      22.84084270      -0.45496664      -4.06636218
H      18.85147537      -2.02222236      -4.40862528
H      18.59993766      -1.89104867      -1.96407051
H      24.39202181      -0.03616093      -7.43816006
H      26.58046312      -0.04618347      -8.55371781
H      27.01358138      -1.59641849     -10.44103078
H      25.22802729      -3.14458081     -11.19210770
H      23.04132568      -3.14385646     -10.08084477
H      21.16268589      -1.07120843     -10.71920595
H      20.90023921      -2.78322693     -10.46713400
H      18.59784640      -2.42562933     -10.63964318
H      18.81796330      -0.68513557     -10.65362322
H      13.82082335      -1.22149037     -10.20374007
H      12.47347384      -0.94854652      -7.43904424
H      11.63499632      -0.24399997     -11.20378568
H      11.50673816      -1.99056376     -11.09200441
H       9.18267685      -1.83531749     -11.43929876
H       9.30650200      -0.08688162     -11.52344026
H      -2.06328450       0.73968419     -13.85057722
H      -4.01413552      -2.36965898     -11.61544211
H      -3.82299519       0.61250527     -15.55556668
H      -5.68997639      -1.00052007     -15.30865860
H      -5.77260730      -2.48872123     -13.32565467
H       7.36232638      -0.69683991      -8.16698611
H       6.82752586      -0.81342494     -11.20554879
H       5.01106411      -0.64646642      -8.72727275
H       2.38942330       0.15114419     -13.06455823
H       2.20245143      -1.59323304     -13.02631153
H       0.12693124       0.45986498     -13.56973541
H      -0.01431614      -1.26628887     -13.82590307
H      -3.27400410      -0.96560427      -9.92806986
Cl       9.79334448      -0.73396722      -6.88672591
H      14.87105214      -1.12863863      -7.31267005
C      16.21770181      -1.33814871      -8.94747055
C      17.37172547      -1.38623009      -8.17755480
H      17.25730087      -1.31288788      -7.09941694
H      16.30128468      -1.40974199     -10.02805006
C       4.17822028      -0.69123408     -10.68697197
C       2.84901256      -0.65069962     -10.28843884
H       4.40732171      -0.72878841     -11.74803667
H       2.64512143      -0.62530649      -9.22145192
