# Supplementary material for: Cyclopentene ring effects in cyanine dyes: a handle to fine-tune photophysical properties
Source: Phys Chem Chem Phys. 2024 Feb 2;26(7):6235–41. doi: 10.1039/d3cp05219b (PMC10866127; doi:10.1039/d3cp05219b)
Supplement: CP-026-D3CP05219B-s002 [file CP-026-D3CP05219B-s002.zip › geometries/2(6).xyz]

106

C      20.20794829      -1.40750123      -5.50113825
C      20.58640561      -1.63773711      -7.81607416
C      21.98681084      -1.63852061      -7.61920733
C      22.50316696      -1.45713740      -6.35494429
C      21.54476313      -1.34355632      -5.28878528
O      19.71531046      -1.55020882      -6.77901358
C      17.17298636      -1.35660309      -2.50125704
C      18.39319406      -0.72366818      -2.27344535
C      19.37736371      -0.73007044      -3.25159224
C      19.15830768      -1.37422460      -4.47837650
C      17.92342450      -1.99989121      -4.70188267
C      16.94298155      -1.99288843      -3.71779348
C      24.38674911      -0.44452210      -5.07417939
C      25.73548754      -0.33378196      -4.76254554
C      26.66964781      -1.14771496      -5.39817516
C      26.24357742      -2.06930922      -6.35048461
C      24.89604711      -2.17127416      -6.67416013
C      23.94276847      -1.36058336      -6.04120289
C      22.64223727      -1.79821168      -8.97080156
C      21.47387519      -1.70252877      -9.98884029
C      20.20192470      -1.69069001      -9.15349795
C      14.02401495      -1.44079076      -9.81961493
C      12.78605840      -1.32343103      -9.20325359
C      11.56298168      -1.29379901      -9.86975207
C      10.30398848      -1.17326451      -9.27299624
C      11.35950563      -1.38477379     -11.36768930
C       9.24362135      -1.16740553     -10.18494470
C       9.82825983      -1.29743950     -11.57599027
H       2.07340562      -2.05494709      -8.00567303
H       3.22071972      -2.46227819      -5.86490225
H       2.18751645      -1.72334932      -3.73584109
H      -0.00004783      -0.55537612      -3.77080118
H      -1.13801171      -0.12194906      -5.90210549
C       7.89092796      -1.06015187      -9.86932363
C       6.85855528      -1.04819094     -10.79717412
C       5.50741942      -0.93923933     -10.46285796
C      -0.22931806      -0.52037805     -13.03627100
C      -1.38325461      -0.42517668     -10.90805592
C      -1.60596897      -0.21490683     -12.38705125
O       0.52826057      -0.78702087      -9.46384478
C      -0.32042875      -0.85309457      -8.38118032
C      -2.25318654      -0.50479081      -9.84329145
C      -1.65986141      -0.74092824      -8.55588267
C       0.37804980      -1.07178824      -7.11120055
C       1.62274856      -1.71722453      -7.08237206
C       2.26549822      -1.95162822      -5.87334736
C       1.68367850      -1.54134692      -4.67711848
C       0.45197353      -0.89027661      -4.69622005
C      -0.19580871      -0.65486763      -5.90068036
C      -3.72232576      -0.40035347      -9.95510458
C      -4.33100547       0.54911836     -10.78800768
C      -4.54628116      -1.25464320      -9.20578657
C      -5.71534162       0.64120114     -10.86798717
C      -6.51989100      -0.22182255     -10.12919711
C      -5.92968159      -1.17176082      -9.29958011
C      15.23811339      -1.46489414      -9.13045320
C       0.75195541      -0.62388165     -11.87733807
C       0.00360169      -0.60882383     -10.70273385
H      21.89474034      -1.27680477      -4.26990537
H      16.40633649      -1.35030425      -1.73631943
H      18.57458087      -0.21533269      -1.33455554
H      20.30978329      -0.21102814      -3.07041795
H      17.74283072      -2.51141355      -5.63749994
H      15.99865482      -2.49145953      -3.89916723
H      23.67415980       0.20637347      -4.58250892
H      26.05819980       0.39017420      -4.02438711
H      27.72099476      -1.06604054      -5.15121974
H      26.96207187      -2.71561451      -6.83969642
H      24.58267715      -2.91055727      -7.39798800
H      23.41501256      -1.04624859      -9.13698459
H      23.13081428      -2.77146087      -9.04536508
H      21.48673034      -2.53673713     -10.69274381
H      21.54630855      -0.78677519     -10.58179136
H      14.06393583      -1.51744897     -10.90323968
H      12.76079969      -1.24595552      -8.12145542
H      11.88346509      -0.57427207     -11.87909671
H      11.76681673      -2.32057536     -11.75699742
H       9.43778435      -2.18545656     -12.07806450
H       9.55356135      -0.43856788     -12.19248976
H      -3.72220490       1.24309197     -11.35130053
H      -4.10201218      -2.00824036      -8.56690975
H      -6.16637909       1.39192617     -11.50536448
H      -7.59863068      -0.15290528     -10.19704539
H      -6.54785223      -1.85092260      -8.72528936
H       7.63365296      -0.97727056      -8.81864018
H       7.10441932      -1.12570987     -11.85324356
H       5.24787813      -0.86301499      -9.40989917
H       0.06155991       0.25486581     -13.74675720
H      -0.26138919      -1.46347242     -13.58960997
H      -1.89400541       0.81968716     -12.58439130
H      -2.41050897      -0.84356779     -12.77072519
H      -2.29528083      -0.82290405      -7.68716547
Cl      10.07727840      -1.03840503      -7.54821052
H      15.20792453      -1.38727298      -8.04652841
C      16.47624283      -1.57360965      -9.74401315
C      17.69611781      -1.59256868      -9.06076641
H      17.67087219      -1.52564399      -7.98047779
H      16.50216803      -1.64444932     -10.82973033
C       4.48154089      -0.91428863     -11.39510770
C       3.12431651      -0.80289502     -11.07903658
H       4.75058253      -0.98203537     -12.44758444
H       2.85050588      -0.73865766     -10.03318175
C      18.91883588      -1.67286456      -9.71075753
H      18.88356895      -1.71788988     -10.79738202
C       2.13402022      -0.74850918     -12.04931284
H       2.47216047      -0.78856939     -13.08284253
