# Supplementary material for: Cyclopentene ring effects in cyanine dyes: a handle to fine-tune photophysical properties
Source: Phys Chem Chem Phys. 2024 Feb 2;26(7):6235–41. doi: 10.1039/d3cp05219b (PMC10866127; doi:10.1039/d3cp05219b)
Supplement: CP-026-D3CP05219B-s002 [file CP-026-D3CP05219B-s002.zip › geometries/2(7).xyz]

110

C      23.56021604      -1.40299995      -5.66329580
C      22.37873762      -1.58847852      -7.69074659
C      23.57994463      -1.69263055      -8.42684621
C      24.78939751      -1.59429742      -7.77610261
C      24.73149661      -1.44855027      -6.34591308
O      22.36443442      -1.46973018      -6.34089573
C      23.08051228      -1.16927365      -1.42741648
C      24.27555547      -0.76534492      -2.01981081
C      24.43133281      -0.83239475      -3.39644964
C      23.39233935      -1.31048297      -4.21001687
C      22.19049499      -1.70593374      -3.60449194
C      22.04066806      -1.63728744      -2.22516030
C      27.12267021      -0.74634099      -8.01270494
C      28.36354551      -0.73674128      -8.63669500
C      28.62031048      -1.60097385      -9.69792289
C      27.62463853      -2.47175894     -10.13201825
C      26.37767866      -2.47197736      -9.51881537
C      26.10410771      -1.60856276      -8.44838704
C      23.21084590      -1.83707857      -9.88560933
C      21.66626480      -1.65307995      -9.92755235
C      21.23104232      -1.57166758      -8.47613559
C      13.86924402      -1.04923014      -9.13875945
C      12.62322286      -0.92260014      -8.52641235
C      11.40422647      -0.88721706      -9.18899674
C      10.14523356      -0.77251866      -8.58839522
C      11.19747605      -0.97382403     -10.68965603
C       9.08050799      -0.77738443      -9.49691440
C       9.66157497      -0.90271258     -10.89295089
H      -1.83691796      -1.48310404      -7.46708719
H      -2.23852888      -1.64884540      -5.04384060
H      -4.46041004      -1.07378963      -4.10560236
H      -6.27313945      -0.31228678      -5.61765838
H      -5.87540683      -0.12112670      -8.02897989
C       7.73297888      -0.69325841      -9.17529339
C       6.68461229      -0.70577837     -10.09429827
C       5.34744803      -0.63641568      -9.72362277
C      -0.62266610      -0.58278345     -12.97296187
C      -2.87167309      -0.54735026     -12.05072617
C      -2.12327770      -0.44286327     -13.35978767
O      -2.26518101      -0.63422788      -9.70493536
C      -3.59758374      -0.73563452      -9.37574217
C      -4.20926119      -0.67068628     -11.74845405
C      -4.53789315      -0.77721366     -10.35227656
C      -3.82954636      -0.80983943      -7.93066489
C      -2.80635105      -1.22357414      -7.06511822
C      -3.03607241      -1.31970221      -5.69861830
C      -4.28392035      -0.99984780      -5.17160848
C      -5.30393992      -0.57721234      -6.02179849
C      -5.08079999      -0.47968936      -7.38754978
C      -5.29079569      -0.73456600     -12.75226505
C      -5.29218523       0.09092658     -13.88570639
C      -6.35974755      -1.62745041     -12.57799594
C      -6.32706649       0.02611831     -14.81087098
C      -7.37457324      -0.87303200     -14.63094615
C      -7.38521418      -1.70178935     -13.51199110
C      15.06194555      -1.09112390      -8.42764321
C      -0.59574466      -0.56168193     -11.45558100
C      -1.91412051      -0.57226598     -11.01235788
H      25.65176170      -1.43735934      -5.78258442
H      22.96094789      -1.11496441      -0.35236116
H      25.08519950      -0.38816294      -1.40736099
H      25.35712668      -0.48941756      -3.83965436
H      21.38030436      -2.07948220      -4.21495425
H      21.10926938      -1.95404371      -1.77203292
H      26.93267417      -0.05751273      -7.19863558
H      29.13054846      -0.05227061      -8.29548260
H      29.58990141      -1.59784113     -10.18064659
H      27.82070762      -3.15731530     -10.94743395
H      25.62517118      -3.17233293      -9.85386309
H      23.73994408      -1.11277542     -10.50702144
H      23.48420172      -2.82607620     -10.25668707
H      21.18177600      -2.48055126     -10.44988884
H      21.39241029      -0.73894554     -10.46169690
H      13.91902075      -1.12280503     -10.22128254
H      12.59919367      -0.84950886      -7.44351535
H      11.70904138      -0.15408078     -11.19925302
H      11.61344427      -1.90256039     -11.08691255
H       9.28036469      -1.79621666     -11.39276631
H       9.37656762      -0.04814852     -11.51096882
H      -4.49961797       0.81244132     -14.02940687
H      -6.37477260      -2.28875204     -11.72022602
H      -6.31797522       0.68371409     -15.67160434
H      -8.17777343      -0.92580864     -15.35559333
H      -8.19303970      -2.40859216     -13.36675101
H       7.48006304      -0.61546865      -8.12240071
H       6.91490880      -0.77620582     -11.15340573
H       5.12141094      -0.57181383      -8.66127705
H      -0.02396720       0.22381823     -13.40065007
H      -0.20557453      -1.52072117     -13.35072761
H      -2.30280044       0.52583746     -13.82941287
H      -2.45040561      -1.20166655     -14.07217434
H      -5.57179512      -0.88043754     -10.06103695
Cl       9.92367617      -0.63959715      -6.86600919
H      15.00426730      -1.01689961      -7.34359054
C      16.32858349      -1.22391073      -8.99710482
C      17.49801215      -1.26940761      -8.25363224
H      17.40969631      -1.19522562      -7.17142681
H      16.40088556      -1.29718897     -10.07958358
C       4.27234650      -0.64753588     -10.61286944
C       2.94573797      -0.59357673     -10.21303893
H       4.48795758      -0.70474549     -11.67707441
H       2.74211976      -0.54380632      -9.14521633
C      18.78342973      -1.40377105      -8.78572712
C       1.84796809      -0.60147721     -11.07841180
C      19.92582311      -1.44650279      -8.00164402
H      18.88164210      -1.47648362      -9.86499945
H      19.79851542      -1.37232758      -6.92499793
C       0.53386909      -0.56630189     -10.63805704
H       2.04423231      -0.64129478     -12.14588890
H       0.36417133      -0.53750312      -9.56514296
