# Supplementary material for: Cyclopentene ring effects in cyanine dyes: a handle to fine-tune photophysical properties
Source: Phys Chem Chem Phys. 2024 Feb 2;26(7):6235–41. doi: 10.1039/d3cp05219b (PMC10866127; doi:10.1039/d3cp05219b)
Supplement: CP-026-D3CP05219B-s002 [file CP-026-D3CP05219B-s002.zip › geometries/2(8).xyz]

114

C      22.60527478      -1.46022534      -5.17819787
C      22.99835631      -1.64173716      -7.49588591
C      24.39829760      -1.64870366      -7.28879495
C      24.90618420      -1.49731339      -6.01814837
C      23.94012095      -1.40510451      -4.95531784
O      22.11967591      -1.57373638      -6.46220057
C      19.54966099      -1.47140383      -2.19813534
C      20.76749879      -0.84171143      -1.94970108
C      21.75825639      -0.82741156      -2.92122189
C      21.54858790      -1.44742950      -4.16188634
C      20.31592555      -2.06964818      -4.40615314
C      19.32889053      -2.08357744      -3.42867084
C      26.78325453      -0.51193689      -4.70623828
C      28.12989498      -0.41063619      -4.38201811
C      29.06682568      -1.21636949      -5.02393104
C      28.64532312      -2.12042991      -5.99493097
C      27.29991649      -2.21319733      -6.33030218
C      26.34393828      -1.41010519      -5.69191349
C      25.06308849      -1.77187241      -8.63984161
C      23.89854725      -1.68132988      -9.66350294
C      22.62266865      -1.66832999      -8.83465548
C      13.99315030      -1.24877631      -9.60871553
C      12.75420437      -1.13760810      -8.99301056
C      11.53099078      -1.11538307      -9.65915075
C      10.27116334      -1.00820519      -9.06152734
C      11.32780324      -1.20413931     -11.15737237
C       9.20992893      -1.02030495      -9.97237042
C       9.79460595      -1.15002249     -11.36351496
H      -0.34074254      -2.04463601      -8.43950693
H       0.80270177      -2.48286811      -6.30253161
H      -0.25545327      -1.81532698      -4.16194137
H      -2.46457930      -0.68821669      -4.18158088
H      -3.59944405      -0.22516272      -6.30855416
C       7.85619301      -0.93378554      -9.65549639
C       6.82189832      -0.94747153     -10.58118919
C       5.46997884      -0.86514907     -10.24253286
C      -2.64638836      -0.44962103     -13.44679063
C      -3.81471423      -0.42584611     -11.32361005
C      -4.03436530      -0.19404191     -12.79983975
O      -1.90147981      -0.77339279      -9.87562337
C      -2.75575944      -0.88282847      -8.80017040
C      -4.68788101      -0.54566316     -10.26654371
C      -4.09570186      -0.79554480      -8.97993241
C      -2.05960219      -1.11696551      -7.53136141
C      -0.80276708      -1.73873455      -7.51073987
C      -0.16203709      -1.99024447      -6.30400062
C      -0.75769417      -1.62020730      -5.10147226
C      -2.00138707      -0.99211131      -5.11219074
C      -2.64725281      -0.74007333      -6.31436277
C      -6.15856992      -0.47152308     -10.38438647
C      -6.78423345       0.47987955     -11.20239573
C      -6.96759146      -1.35818093      -9.65662708
C      -8.16985040       0.54255227     -11.28890173
C      -8.95909827      -0.35180684     -10.57113935
C      -8.35203263      -1.30401286      -9.75637778
C      15.20542830      -1.27474197      -8.91659369
C      -1.67049420      -0.55891085     -12.28389194
C      -2.42399577      -0.58219368     -11.11479107
H      24.28338142      -1.36192784      -3.93282307
H      18.77787625      -1.48127333      -1.43838491
H      20.94193457      -0.35184498      -0.99968138
H      22.68896819      -0.31111718      -2.72388560
H      20.14239046      -2.56204369      -5.35334977
H      18.38650667      -2.57975657      -3.62629526
H      26.06848826       0.13237916      -4.20903161
H      28.44872637       0.29963967      -3.62896271
H      30.11644536      -1.14210757      -4.76742417
H      29.36566726      -2.76066946      -6.48944686
H      26.98978672      -2.93964260      -7.06842420
H      25.81828651      -0.99799779      -8.78683544
H      25.57622263      -2.73052538      -8.73114772
H      23.91485086      -2.52109477     -10.36112202
H      23.97306528      -0.77062770     -10.26367770
H      14.03498348      -1.32181736     -10.69250138
H      12.72830614      -1.06388297      -7.91093005
H      11.83200835      -0.37805777     -11.66395979
H      11.75649063      -2.12741072     -11.55342143
H       9.42229857      -2.05165714     -11.85527029
H       9.50031050      -0.30398981     -11.98858268
H      -6.18796616       1.19785624     -11.74880403
H      -6.50998585      -2.11398073      -9.02987927
H      -8.63403103       1.29505316     -11.91470275
H     -10.03873613      -0.30556511     -10.64387811
H      -8.95787355      -2.00768976      -9.19860066
H       7.59903485      -0.85033558      -8.60480273
H       7.06642826      -1.02598283     -11.63748224
H       5.21340359      -0.79021428      -9.18868485
H      -2.37035892       0.35172168     -14.13410650
H      -2.65093116      -1.37771265     -14.02591383
H      -4.35003794       0.83549922     -12.98055124
H      -4.81918856      -0.83759458     -13.19954349
H      -4.73372896      -0.90997060      -8.11677125
Cl      10.04433299      -0.87289167      -7.33707428
H      15.17151317      -1.20287762      -7.83226563
C      16.44597167      -1.38677421      -9.52454965
C      17.66081088      -1.41714317      -8.83442519
H      17.62915241      -1.34839736      -7.74979469
H      16.47854541      -1.45583182     -10.61002593
C       4.43868983      -0.87075986     -11.16884497
C       3.08188687      -0.79027344     -10.84440387
H       4.70154863      -0.94003494     -12.22258115
H       2.81303334      -0.72432540      -9.79295978
C      18.89877246      -1.52409761      -9.44525822
C       2.06353571      -0.78115600     -11.78289755
C      20.11756613      -1.55571919      -8.75728128
H      18.92780341      -1.58497030     -10.53142840
C       0.70048753      -0.69997198     -11.47560005
H       2.34129819      -0.83653769     -12.83376349
C      21.34192472      -1.63553323      -9.40098846
H      20.08762692      -1.50069891      -7.67637259
H      21.31351133      -1.66738140     -10.48825760
C      -0.28359951      -0.65495416     -12.45043965
H       0.41867774      -0.65089210     -10.43097813
H       0.06060800      -0.67529738     -13.48251366
