# Supplementary material for: Cyclopentene ring effects in cyanine dyes: a handle to fine-tune photophysical properties
Source: Phys Chem Chem Phys. 2024 Feb 2;26(7):6235–41. doi: 10.1039/d3cp05219b (PMC10866127; doi:10.1039/d3cp05219b)
Supplement: CP-026-D3CP05219B-s002 [file CP-026-D3CP05219B-s002.zip › geometries/3(1).xyz]

86

C       1.23744390       9.08145194      16.12592031
C       0.91741047       7.75707263      18.04371736
C       0.81505774       8.89614989      18.86516366
C       0.98064557      10.15179772      18.31552548
C       1.19360201      10.19899383      16.89629946
O       1.10228596       7.84288175      16.70634938
C       1.66008819       8.92020636      11.88335225
C       2.08465075      10.04609838      12.58615210
C       1.95564372      10.09837052      13.96618038
C       1.39455002       9.02185132      14.67070366
C       0.97828273       7.88985855      13.95472423
C       1.10877598       7.84415246      12.57280696
C       1.85618546      12.44476482      18.75148180
C       1.86187758      13.63686318      19.46340800
C       0.96669991      13.82946201      20.51263407
C       0.07023711      12.81832904      20.84737829
C       0.07399608      11.61849778      20.14696683
C       0.96654444      11.41078676      19.08509073
C       0.57962264       8.42070229      20.27930506
C       0.74069228       6.87486934      20.21301062
C       0.85497893       6.54147972      18.73272481
C       0.95197319       5.30117353      18.10981393
C       0.91313205       4.02238572      18.66211773
C       1.04385580       2.86685777      17.89014059
C       0.71386723       3.61425792      20.11434724
C       0.98570370       1.69252985      18.64237998
C       0.82297584       2.06470690      20.10876730
C       1.08423420       0.42750597      18.06609558
C       0.83041610      -1.20010555      20.12449246
C       1.08259766      -3.18513311      18.74495757
C       1.00061577      -2.74530404      20.18736464
O       1.25287261      -2.07785499      16.60081879
C       1.26643688      -3.30237292      15.97626372
C       1.05722362      -4.42727619      18.14282452
C       1.14608981      -4.43849503      16.71014281
C       1.40224014      -3.20746395      14.52087232
C       1.05934792      -2.02537283      13.84799247
C       1.17065358      -1.94524504      12.46605325
C       1.62993585      -3.03632256      11.73385278
C       1.98161993      -4.21219286      12.39363808
C       1.87169692      -4.29893393      13.77375405
C       0.91407555      -5.70506217      18.86742142
C       1.56766359      -5.93916662      20.08603755
C       0.11699048      -6.72924860      18.33134016
C       1.43131839      -7.15595469      20.74267701
C       0.62782507      -8.15761929      20.20493148
C      -0.03134336      -7.93825506      18.99799501
C       1.03837328      -0.82809871      18.66354543
C       1.13874286      -2.02561110      17.94782054
H       1.25785237      11.15827068      16.40651341
H       1.76249886       8.88192797      10.80588378
H       2.52593527      10.88191336      12.05764034
H       2.31502455      10.97003129      14.49743998
H       0.53889190       7.05391677      14.48094443
H       0.77464273       6.96722108      12.03207298
H       2.56913903      12.30385219      17.94844601
H       2.56691677      14.41585893      19.20058265
H       0.96620394      14.76190039      21.06354585
H      -0.63830514      12.96608938      21.65314146
H      -0.64693063      10.85562155      20.40567840
H       1.26886434       8.88778183      20.98422925
H      -0.42849173       8.67973344      20.60791780
H      -0.10120006       6.37110607      20.68682513
H       1.64132294       6.55886498      20.74457903
H       1.45881361       4.06616993      20.77035733
H      -0.26422408       3.93754404      20.47706420
H      -0.05837607       1.59890549      20.55135466
H       1.68352943       1.73022178      20.69190609
H       1.53899481      -0.69927499      20.78328263
H      -0.17037507      -0.90991199      20.45307614
H       1.91922431      -3.00102714      20.71873712
H       0.18458568      -3.23969784      20.71621251
H       1.13578847      -5.38316225      16.18889057
H       0.69223921      -1.17653720      14.40795478
H       0.89445760      -1.02908654      11.95865619
H       1.71814393      -2.97090237      10.65641803
H       2.35287630      -5.06026629      11.83185367
H       2.17775787      -5.20960861      14.27213334
H       2.21550142      -5.18282581      20.50708338
H      -0.41465189      -6.56842267      17.40153984
H       1.95792311      -7.32412597      21.67405453
H       0.51778503      -9.10327764      20.72129497
H      -0.66354577      -8.70974991      18.57587411
H       1.08024030       5.33394059      17.03154599
H       1.22116853       0.42149467      16.98844754
H       1.17822306       2.88032518      16.81453617
