# Supplementary material for: Cyclopentene ring effects in cyanine dyes: a handle to fine-tune photophysical properties
Source: Phys Chem Chem Phys. 2024 Feb 2;26(7):6235–41. doi: 10.1039/d3cp05219b (PMC10866127; doi:10.1039/d3cp05219b)
Supplement: CP-026-D3CP05219B-s002 [file CP-026-D3CP05219B-s002.zip › geometries/3(2).xyz]

90

C      15.14790162      -0.66870982      -6.24173797
C      15.52277796      -1.08327263      -8.53087301
C      16.92237640      -1.09508586      -8.33274752
C      17.44138624      -0.83232274      -7.08332245
C      16.48657530      -0.61827600      -6.03200056
O      14.65473106      -0.90318901      -7.50530420
C      12.11075676      -0.27127993      -3.26928665
C      13.36397045       0.30449996      -3.07186806
C      14.34903802       0.18381320      -4.04115809
C      14.09914062      -0.52110835      -5.22844294
C      12.83228461      -1.09026823      -5.42085700
C      11.85008854      -0.96649502      -4.44648486
C      19.34718377       0.23852284      -5.88674459
C      20.69829106       0.34294216      -5.58358101
C      21.61214887      -0.54345140      -6.14766246
C      21.16468458      -1.53098476      -7.02090175
C      19.81530559      -1.62657124      -7.33852881
C      18.88263061      -0.74379892      -6.77572147
C      17.57693295      -1.36265774      -9.66710035
C      16.41447456      -1.29648792     -10.69351555
C      15.13958441      -1.22104429      -9.86438887
C      13.86093355      -1.22830159     -10.42852210
C      12.63101129      -1.13536286      -9.79271515
C      11.40492124      -1.14269034     -10.46841348
C      10.15483599      -1.04531083      -9.85606439
C      11.21188393      -1.24865676     -11.96803702
C       9.10690634      -1.05204390     -10.77720554
C       9.68137247      -1.15954524     -12.17568499
H       7.03529791      -0.92320853     -12.43650440
C       7.74865444      -0.96272241     -10.44902483
C       6.73279156      -0.90593816     -11.39270887
C       4.34962580      -0.65030709     -12.32141556
C       3.24060860      -0.61579046     -10.16867022
C       2.99009192      -0.35273934     -11.63444100
O       5.17533546      -1.04284894      -8.77626437
C       4.34642375      -1.15111317      -7.68254561
C       2.38987717      -0.72784386      -9.09070594
C       3.00484502      -1.01997734      -7.82624647
C       5.06272737      -1.44140496      -6.43701869
C       6.28795085      -2.12299328      -6.46038680
C       6.93804944      -2.43876909      -5.27399193
C       6.38543611      -2.07193289      -4.04991517
C       5.17568317      -1.38156281      -4.01770675
C       4.51915534      -1.06709145      -5.19912385
C       0.92050115      -0.60444606      -9.17019670
C       0.30782629       0.37957736      -9.95897339
C       0.10155285      -1.47526797      -8.43444557
C      -1.07647439       0.48937993     -10.00888046
C      -1.87649520      -0.39028623      -9.28493580
C      -1.28218403      -1.37464660      -8.49948127
C       5.35522057      -0.79112678     -11.18649812
C       4.62973415      -0.81412902      -9.99625908
H      16.83909924      -0.47724052      -5.02174526
H      11.34288111      -0.17358238      -2.51186091
H      13.57078872       0.85803149      -2.16439049
H      15.30730642       0.66155996      -3.88394819
H      12.62623558      -1.64703245      -6.32458892
H      10.87861200      -1.41846207      -4.60505907
H      18.65022766       0.94462092      -5.45210687
H      21.03875931       1.11797869      -4.90797208
H      22.66509512      -0.46671027      -5.90614476
H      21.86768488      -2.23251745      -7.45301950
H      19.48384788      -2.41512881      -7.99982278
H      18.37461739      -0.64912759      -9.87790190
H      18.03287669      -2.35455173      -9.67516692
H      16.41546851      -2.16326099     -11.35653561
H      16.50596216      -0.41092732     -11.32831563
H      12.59860162      -1.04099481      -8.71541830
H      11.74081770      -0.44902065     -12.49099683
H      11.61542607      -2.19125126     -12.34565341
H       9.28846444      -2.03541998     -12.69650273
H       9.40749350      -0.28848616     -12.77590707
H       7.49778132      -0.90720913      -9.39733673
H       4.62991800       0.14172186     -13.01719426
H       4.29818108      -1.57828529     -12.89822116
H       2.71001448       0.69103661     -11.79079211
H       2.17076363      -0.95935523     -12.02205413
H       2.38531857      -1.13465695      -6.94977954
H       6.71456412      -2.42759554      -7.40650812
H       7.87328385      -2.98452823      -5.30558863
H       6.89261679      -2.32145043      -3.12595941
H       4.74639272      -1.08089748      -3.07005984
H       3.59314467      -0.50788354      -5.16017209
H       0.91358997       1.08627307     -10.50953139
H       0.54865888      -2.25527897      -7.83018943
H      -1.53099303       1.26642774     -10.61115860
H      -2.95542704      -0.30767753      -9.33004198
H      -1.89742195      -2.06656103      -7.93750412
H      13.84391324      -1.31753020     -11.51161229
H      10.01421610      -0.95944831      -8.78561873
