# Supplementary material for: Cyclopentene ring effects in cyanine dyes: a handle to fine-tune photophysical properties
Source: Phys Chem Chem Phys. 2024 Feb 2;26(7):6235–41. doi: 10.1039/d3cp05219b (PMC10866127; doi:10.1039/d3cp05219b)
Supplement: CP-026-D3CP05219B-s002 [file CP-026-D3CP05219B-s002.zip › geometries/3(3).xyz]

94

C      18.61158561      -1.01047594      -6.13676776
C      17.34850692      -1.18972711      -8.11266658
C      18.51362101      -1.26436838      -8.90257835
C      19.75080126      -1.15718942      -8.30185025
C      19.75386356      -1.03060286      -6.87115638
O      17.39147482      -1.08760504      -6.76480287
C      18.30432714      -0.81961716      -1.88534923
C      19.46530096      -0.38604824      -2.52263898
C      19.56585060      -0.44083971      -3.90495027
C      18.50358698      -0.93513755      -4.67772812
C      17.33635759      -1.36148267      -4.02701053
C      17.24243373      -1.30566679      -2.64251193
C      22.06110460      -0.27809269      -8.62659061
C      23.27464483      -0.24822705      -9.30123365
C      23.49594324      -1.09884113     -10.38138018
C      22.49232840      -1.97537087     -10.78465724
C      21.27149873      -1.99502647     -10.12150881
C      21.03479826      -1.14677953      -9.03027043
C      18.08245368      -1.39432884     -10.34568430
C      16.53461637      -1.23101891     -10.31639560
C      16.16203372      -1.18242303      -8.84600700
C      13.69601824      -1.05717590      -9.02384081
C      12.44970918      -0.96942889      -8.40395401
C      11.22576290      -0.93012079      -9.05598001
C       9.97136925      -0.84787416      -8.44012367
C      11.00518170      -0.95674082     -10.55697617
C       8.89741497      -0.85627135      -9.33781257
C       9.46504158      -0.98436660     -10.73934993
H      14.81353778      -1.04672392      -7.22061311
H       2.73438648      -1.62716748      -6.35804885
H       2.27999110      -1.75783606      -3.94244245
H       0.03432115      -1.18414150      -3.06301020
H      -1.74986579      -0.45809563      -4.62526727
H      -1.30100998      -0.30177156      -7.02981902
C       7.55357371      -0.78861627      -8.99890883
C       6.49004686      -0.81002023      -9.90082236
C       5.16097560      -0.76571892      -9.49300694
C       4.05887782      -0.81731773     -11.85226284
C       1.79114465      -0.77318244     -10.97749558
C       2.56572945      -0.69359915     -12.27301376
O       2.34563378      -0.82375293      -8.62158401
C       1.00898754      -0.92191227      -8.31587498
C       0.44538282      -0.89515734     -10.70023982
C       0.08832688      -0.97990008      -9.31251287
C       0.74736931      -0.97434187      -6.87567269
C       1.75460241      -1.36763686      -5.98200001
C       1.49526511      -1.44433594      -4.61984669
C       0.23375980      -1.12500382      -4.12584929
C      -0.77041236      -0.72234272      -5.00416255
C      -0.51808003      -0.64459551      -6.36589785
C      -0.61375828      -0.97896418     -11.72537590
C      -0.59162952      -0.17338272     -12.87292121
C      -1.68486653      -1.87056939     -11.55702346
C      -1.60763592      -0.25504937     -13.81722219
C      -2.65725143      -1.15292781     -13.64306658
C      -2.69003659      -1.96302644     -12.51091855
C      14.88522490      -1.09396261      -8.30375832
C       4.05491040      -0.77452418     -10.33500370
C       2.72301764      -0.77989524      -9.91984229
H      20.69743922      -1.01216354      -6.34799821
H      18.22795449      -0.77471719      -0.80598320
H      20.29082098       0.00465832      -1.94079888
H      20.46471284      -0.07470499      -4.38369481
H      16.50980655      -1.74859916      -4.60628949
H      16.33799341      -1.64594010      -2.15341209
H      21.89792150       0.39964832      -7.79759360
H      24.04809569       0.44071762      -8.98473579
H      24.44480111      -1.08040583     -10.90323322
H      22.66202839      -2.64980517     -11.61502353
H      20.51292541      -2.69952107     -10.43342353
H      18.57365761      -0.65462736     -10.97977339
H      18.35174892      -2.37451337     -10.74212781
H      16.03868686      -2.05514813     -10.83299344
H      16.22667604      -0.31061827     -10.82029760
H      13.74060357      -1.09845177     -10.10705432
H      12.43076829      -0.93084140      -7.31907098
H      11.44382699      -0.06869478     -11.01952001
H      11.48467597      -1.82351809     -11.01641564
H       9.13613586      -1.92114017     -11.19684595
H       9.11780301      -0.17619759     -11.38645772
H       0.20253323       0.54711978     -13.01262688
H      -1.71677639      -2.51737242     -10.68877211
H      -1.58222503       0.38798520     -14.68845880
H      -3.44536703      -1.21930425     -14.38294472
H      -3.49958546      -2.66877029     -12.37075471
H       7.31520070      -0.71751380      -7.94205525
H       6.70645342      -0.86953835     -10.96224469
H       4.96712567      -0.71937137      -8.42492394
H       4.66006361      -0.01131599     -12.27754295
H       4.49070208      -1.75665122     -12.20900237
H       2.39090754       0.26193668     -12.77006364
H       2.25701889      -1.47158010     -12.97285307
H      -0.95123007      -1.08006337      -9.04134424
H       9.84399636      -0.78550446      -7.36947613
