# Supplementary material for: Cyclopentene ring effects in cyanine dyes: a handle to fine-tune photophysical properties
Source: Phys Chem Chem Phys. 2024 Feb 2;26(7):6235–41. doi: 10.1039/d3cp05219b (PMC10866127; doi:10.1039/d3cp05219b)
Supplement: CP-026-D3CP05219B-s002 [file CP-026-D3CP05219B-s002.zip › geometries/3(4).xyz]

98

C      17.48355190      -0.86811301      -5.86577704
C      17.82501741      -1.10360485      -8.18544836
C      19.22825135      -1.06602435      -8.01436838
C      19.76256899      -0.86325296      -6.76132130
C      18.82174037      -0.76759288      -5.67879815
O      16.97077070      -1.03037260      -7.13359416
C      14.51043058      -0.89564150      -2.80506609
C      15.71963973      -0.23477782      -2.60044760
C      16.68263062      -0.21447093      -3.59888295
C      16.45370287      -0.86010608      -4.82291718
C      15.22971610      -1.51402322      -5.02298228
C      14.27037799      -1.53317315      -4.01874424
C      21.64494447       0.20647115      -5.52676117
C      22.99610629       0.35040733      -5.24102094
C      23.93621523      -0.45110036      -5.88317183
C      23.51395116      -1.39371536      -6.81608675
C      22.16375199      -1.52843268      -7.11467977
C      21.20475835      -0.73070603      -6.47463329
C      19.86359209      -1.22088265      -9.37585712
C      18.67538868      -1.16507112     -10.37312011
C      17.41882056      -1.18167805      -9.51495000
C      13.68674439      -1.19920915     -10.06725773
C      12.44754196      -1.11677581      -9.45408046
C      11.21849900      -1.15563735     -10.11998319
C       9.97141493      -1.05844262      -9.50288899
C      11.01949200      -1.30536723     -11.61497436
C       8.91831279      -1.13412649     -10.41427448
C       9.48409445      -1.31116508     -11.80907331
H       4.47446996      -1.22747513     -12.62570987
H      -1.73352146       0.78040079     -11.05259450
H      -2.00456273      -2.05573082      -7.83504183
H      -4.18069375       0.87748830     -11.16794898
H      -5.56112205      -0.48390383      -9.62239395
H      -4.45373198      -1.94799116      -7.95435816
C       7.56226313      -1.05566403     -10.08136455
C       6.51634894      -1.13261550     -10.98614795
C       5.16264885      -1.04291028     -10.64430555
C       1.77061366      -1.04766881     -12.55558640
C       0.64630536      -0.74787140     -10.43030133
C       0.39775424      -0.70273739     -11.91938198
O       2.58786732      -0.91386778      -8.98930390
C       1.75716033      -0.86868466      -7.89156124
C      -0.20525264      -0.72135246      -9.34833724
C       0.41398416      -0.79851354      -8.05374158
C       2.47853862      -0.92620505      -6.61684032
C       3.72850695      -1.55541993      -6.53029287
C       4.39172570      -1.63578035      -5.31256427
C       3.82592084      -1.08503015      -4.16627132
C       2.58921948      -0.44871452      -4.24442942
C       1.92074854      -0.36732144      -5.45755154
C      -1.67731129      -0.65185765      -9.44121940
C      -2.31840634       0.16451708     -10.38379221
C      -2.47259736      -1.40254234      -8.56120324
C      -3.70501857       0.22858134     -10.44293754
C      -4.48041670      -0.53073164      -9.57151132
C      -3.85837927      -1.34880151      -8.63217419
C      14.91029581      -1.16012032      -9.38976169
C       2.77084814      -1.00420805     -11.40923439
C       2.03986226      -0.88190229     -10.23025849
H      19.18886586      -0.68582558      -4.66720158
H      13.76058850      -0.91054863      -2.02389752
H      15.90874130       0.27437382      -1.66369067
H      17.60599212       0.32562849      -3.43467079
H      15.04208778      -2.02712018      -5.95616761
H      13.33501098      -2.05412541      -4.18210531
H      20.92691027       0.84740334      -5.03012464
H      23.31600674       1.09037490      -4.51787702
H      24.98958474      -0.34359368      -5.65602930
H      24.23762246      -2.03044345      -7.30988226
H      21.85382234      -2.28315090      -7.82377611
H      20.61355688      -0.45101989      -9.56234287
H      20.37562062      -2.18185965      -9.45049525
H      18.69879097      -2.00383018     -11.07108321
H      18.71186927      -0.25206636     -10.97344371
H      13.72149692      -1.29745590     -11.14942946
H      12.42104484      -1.00742819      -8.37345357
H      11.49160255      -0.48009265     -12.15326272
H      11.48070327      -2.22451967     -11.98298385
H       9.13616694      -2.24690160     -12.25308992
H       9.15404156      -0.50795798     -12.47155643
C      16.12775499      -1.21348776     -10.05147894
H      14.89153128      -1.06960524      -8.31102615
H      16.08022130      -1.28038716     -11.13649929
C       4.15322181      -1.10449838     -11.59329315
H       4.90897508      -0.90237793      -9.60093488
H       7.31810337      -0.91853489      -9.03156930
H       6.75322641      -1.26858981     -12.03848910
H       2.03269464      -0.34751516     -13.35012399
H       1.75198284      -2.04527945     -13.00357753
H       0.08516635       0.29892129     -12.22138270
H      -0.39845358      -1.38463712     -12.22014293
H      -0.20464992      -0.78859513      -7.16949890
H       4.16690290      -2.00114196      -7.41271028
H       5.35039346      -2.13673818      -5.25724570
H       4.34567089      -1.14735830      -3.21823577
H       2.14922305      -0.00544487      -3.35985173
H       0.97454353       0.15568591      -5.50889026
H       9.83621014      -0.93534405      -8.43540016
