# Supplementary material for: Cyclopentene ring effects in cyanine dyes: a handle to fine-tune photophysical properties
Source: Phys Chem Chem Phys. 2024 Feb 2;26(7):6235–41. doi: 10.1039/d3cp05219b (PMC10866127; doi:10.1039/d3cp05219b)
Supplement: CP-026-D3CP05219B-s002 [file CP-026-D3CP05219B-s002.zip › geometries/4(1).xyz]

68

C      -2.14063930       4.71052951       2.19471960
C      -3.51119017       4.83335876       2.24244350
C       9.71773655       4.17419687       4.74225149
C      -4.21582810       4.73764406       1.01216764
C      -1.41155903       4.94395069       4.59709323
C      -3.59059651       4.52606815      -0.19976626
C      10.52569718       4.21724435       3.51300883
C      -2.17400612       4.39496511      -0.25239543
C      -1.50157583       4.49731711       0.96815194
C      -1.34849386       4.16894211      -1.37973469
C      -0.11279714       4.39888236       1.15358406
C       0.02502004       4.06071170      -1.22491550
N      10.60276023       4.05339841       5.79664075
C       0.66644259       4.16973198       0.02739629
C      11.92516459       4.02252578       5.32912968
C      11.86187219       4.11696894       3.93398940
C       0.10842909       4.56776643       2.59901898
N      -1.13577983       4.75588205       3.17253740
C       1.28127794       4.55709962       3.35443262
C       2.57169307       4.44046217       2.84706026
C      13.14742285       3.92623504       5.95527400
C       3.72468948       4.42939254       3.62013317
C      14.30339293       3.92293260       5.12877454
C       5.03283006       4.32542800       3.13318216
C       6.01208898       4.33968743       4.13292573
C       3.79715306       4.52783518       5.13212451
C       5.31025898       4.46637456       5.47133240
C       9.99152172       5.33777015       7.88073942
C      14.24638447       4.01829569       3.75321969
C      -1.56126199       3.62990096       5.36240108
C      12.98469798       4.12450277       3.10242836
C      10.24125294       3.96856728       7.21117328
C      10.29381458       4.34985569       2.15041059
C      11.40180681       4.35689066       1.27641153
Cl       5.40783919       4.18907710       1.43863333
C       7.38184882       4.25329389       3.92475689
C       8.33780967       4.24497998       4.93569160
C      12.71111118       4.24577642       1.71883388
H      -4.05692898       4.99335733       3.16291335
H      -5.29396469       4.83369895       1.03688164
H      -0.61840219       5.55947137       5.02127563
H      -2.32628836       5.53201980       4.66635958
H      -4.17714783       4.45817705      -1.10740928
H      -1.78717883       4.07641101      -2.36610559
H       0.63735931       3.88325993      -2.10001774
H       1.74106278       4.06636999       0.06419682
H       1.17489558       4.65385870       4.42700937
H       2.71294298       4.36088805       1.77859495
H      13.25548930       3.86005334       7.02988107
H      15.27022718       3.84633584       5.60995714
H       3.24778891       3.70933973       5.60268483
H       3.34612952       5.45866825       5.48428028
H       5.63902102       5.36403066       5.99983006
H       5.54139550       3.61433755       6.11521230
H      10.71213808       5.52460582       8.67597991
H       8.99486795       5.39009281       8.31875350
H      10.08114645       6.14620133       7.15573632
H      15.15980808       4.01608593       3.17171843
H      -0.64825795       3.03548278       5.31490909
H      -2.37720929       3.03202251       4.95518258
H      -1.78089164       3.83706853       6.41080977
H       9.36816847       3.32213755       7.29339388
H      11.05518195       3.44018985       7.70354283
H       9.30522338       4.45599573       1.72792601
H      11.21569912       4.45735051       0.21452314
H       7.70413480       4.17071351       2.89638308
H       7.98634931       4.28618354       5.95852091
H      13.52357408       4.25878398       1.00212209
