# Supplementary material for: Cyclopentene ring effects in cyanine dyes: a handle to fine-tune photophysical properties
Source: Phys Chem Chem Phys. 2024 Feb 2;26(7):6235–41. doi: 10.1039/d3cp05219b (PMC10866127; doi:10.1039/d3cp05219b)
Supplement: CP-026-D3CP05219B-s002 [file CP-026-D3CP05219B-s002.zip › geometries/4(2).xyz]

72

C      -2.73175973       4.80352489       1.88837341
C      -3.80931781       5.25550823       2.61735181
C      11.35762955       3.89870296       3.65991964
C      -5.05992636       5.34019978       1.94520900
C      -0.83416156       4.82198793       3.53605848
C      -5.23347494       4.99601304       0.61957847
C      12.67994776       3.91340693       3.02341845
C      -4.12350799       4.52666718      -0.13820905
C      -2.90891605       4.44852561       0.54712965
C      -4.07104508       4.12770056      -1.49688119
C      -1.69266807       4.02052332       0.00489883
C      -2.87411500       3.70001933      -2.05619020
N      11.55400676       4.21894459       4.99146999
C      -1.66777021       3.63678651      -1.32653289
C      12.92291994       4.45248058       5.23596512
C      13.59423486       4.26247446       4.02302342
C      -0.70120507       4.11912992       1.08244970
N      -1.37013239       4.60482682       2.19318766
C       1.73988055       3.83556324       1.76401443
C       3.01588477       3.48137667       1.34441352
C      13.63887917       4.79824713       6.36048827
C       4.17563806       3.58089697       2.11036062
C      15.04651637       4.94497583       6.21401048
C       5.46568211       3.26637713       1.67138837
C       6.46411705       3.53839724       2.61362081
C       4.27919841       4.08655592       3.53354940
C       5.79258475       4.06480608       3.86367780
C       9.92783927       5.67471741       6.20746948
C      15.70787730       4.76437388       5.01530147
C      -0.74990404       3.54096752       4.36574019
C      14.97258417       4.40658482       3.84978168
C      10.54755563       4.28649670       6.04865055
C      13.15966615       3.69546032       1.74197515
C      14.54739311       3.83272910       1.52250554
Cl       5.80171257       2.63261729       0.08494432
C       7.83167233       3.37892163       2.40458276
C       8.83734000       3.70905959       3.30596905
C      15.43827239       4.17614726       2.53090936
H      -3.74136201       5.54184077       3.65845602
H      -5.91334019       5.69419079       2.50995315
H       0.13509158       5.31264264       3.44822795
H      -1.49050285       5.54143337       4.02389234
H      -6.21141017       5.08296374       0.16171975
H      -4.96598218       4.15790892      -2.10734396
H      -2.86198621       3.40320684      -3.09738984
H      -0.76451960       3.29612662      -1.81808534
H      13.18085222       4.96256108       7.32749306
H      15.61887203       5.21817453       7.09195832
H       3.70936221       3.44908881       4.21344606
H       3.86525179       5.09354931       3.61864915
H       6.16214283       5.06177470       4.11342780
H       6.00966058       3.42126210       4.71935624
H      10.68468782       6.40961050       6.48214111
H       9.17147858       5.65670655       6.99348074
H       9.45642172       6.00984869       5.28327676
H      16.78129164       4.89691240       4.96399266
H      -0.09397008       2.80411511       3.90217174
H      -1.73592184       3.08928647       4.48007090
H      -0.36245114       3.76923096       5.36034117
H       9.79011723       3.52936298       5.84604173
H      11.03915687       3.98724436       6.97470383
H      12.51279630       3.42829063       0.91591092
H      14.92967712       3.66391818       0.52316140
H       8.13244124       2.98929318       1.43869902
H      16.49338311       4.26848990       2.30225419
C      10.18749187       3.60880864       2.96306166
H       8.54766222       4.09265911       4.27529498
C       0.63768920       3.77876546       0.90841984
H       0.85243782       3.42339165      -0.09386812
H       1.62099681       4.17270727       2.78482254
H       3.13320745       3.12579103       0.32691573
H      10.37753719       3.28870823       1.94432290
