# Supplementary material for: Cyclopentene ring effects in cyanine dyes: a handle to fine-tune photophysical properties
Source: Phys Chem Chem Phys. 2024 Feb 2;26(7):6235–41. doi: 10.1039/d3cp05219b (PMC10866127; doi:10.1039/d3cp05219b)
Supplement: CP-026-D3CP05219B-s002 [file CP-026-D3CP05219B-s002.zip › geometries/4(3).xyz]

76

C      -4.46789265       4.67275994       1.59979083
C      -5.84127465       4.76821990       1.63967673
C      12.18670333       4.03567345       5.15069622
C      -6.52962877       4.77389270       0.39631057
C      -3.77143546       4.70011044       4.02153960
C      -5.88706603       4.68730985      -0.82196103
C      12.97500448       3.96816922       3.90898039
C      -4.46748029       4.58526340      -0.86768214
C      -3.81099633       4.58116847       0.36636537
C      -3.62427486       4.48781733      -2.00068187
C      -2.42228076       4.49163013       0.56011928
C      -2.25025328       4.39711925      -1.83867777
N      13.09488383       4.06421639       6.19648641
C      -1.62535977       4.39737071      -0.57306249
C      14.40856266       4.04262941       5.70895307
C      14.32083100       3.97802450       4.31242407
C      -2.21968146       4.53097301       2.01809957
N      -3.47662234       4.64942493       2.59021585
C       1.37312351       4.33674494       3.11338140
C       2.66770672       4.23266368       2.60480537
C      15.64373995       4.07012516       6.31740304
C       3.82822250       4.21382261       3.36522260
C      16.78626424       4.02553051       5.47324953
C       5.13398614       4.11370384       2.86873197
C       6.11949792       4.13648327       3.86332045
C       3.90984255       4.30769356       4.87751012
C       5.42508282       4.26549268       5.20603260
C      12.44698576       5.57176013       8.11353224
C      16.70529501       3.95902701       4.09712963
C      -3.88918958       3.31893968       4.66513942
C      15.43040473       3.93389639       3.46345846
C      12.75868865       4.14252599       7.61676034
C      12.71805889       3.90854544       2.54588506
C      13.81200500       3.86014507       1.65511947
Cl       5.49840631       3.97679789       1.17352315
C       7.48922844       4.06305975       3.65342848
C       8.46003805       4.10287919       4.65383954
C      15.13141699       3.87181539       2.08094612
H      -6.40059028       4.83551372       2.56359522
H      -7.60971782       4.84957559       0.41562255
H      -3.00189070       5.29788077       4.51030597
H      -4.70416967       5.25283859       4.13233019
H      -6.46154438       4.69623105      -1.73992624
H      -4.04966069       4.48404334      -2.99733373
H      -1.62388488       4.32392962      -2.71906835
H      -0.54828307       4.32538292      -0.53227907
H      15.77056392       4.12759263       7.39055259
H      17.76283330       4.04663993       5.94084927
H       3.37427573       3.47932124       5.34700012
H       3.44632368       5.22955141       5.23604511
H       5.74809036       5.17136989       5.72438129
H       5.67277256       3.42259081       5.85515371
H      13.14667617       5.87976658       8.88980239
H      11.44123440       5.63948220       8.52834419
H      12.52009012       6.28975441       7.29711486
H      17.60934421       3.92854257       3.50171525
H      -2.95832893       2.75793649       4.57535577
H      -4.68351576       2.73699380       4.19623667
H      -4.12426900       3.42449967       5.72549619
H      11.92182421       3.46901013       7.79972364
H      13.60576819       3.72221075       8.15557091
H      11.71930749       3.89790975       2.13409088
H      13.60598949       3.81267847       0.59302474
H       7.82724554       3.97267911       2.62558806
H      15.93217751       3.83423178       1.35187226
C       9.82208638       4.03684808       4.38661294
H       8.14565813       4.19329284       5.68949089
C      10.81272100       4.08433759       5.36526562
H      10.11148641       3.94501885       3.34677003
H      10.47540889       4.17601042       6.39113212
C       0.24426981       4.36912596       2.30320271
C      -1.05920572       4.47421303       2.78425092
H       0.40948995       4.31027819       1.23439006
H      -1.17443432       4.51516280       3.86100547
H       1.23337799       4.40045243       4.18852848
H       2.78243642       4.16373727       1.52723459
