# Supplementary material for: Cyclopentene ring effects in cyanine dyes: a handle to fine-tune photophysical properties
Source: Phys Chem Chem Phys. 2024 Feb 2;26(7):6235–41. doi: 10.1039/d3cp05219b (PMC10866127; doi:10.1039/d3cp05219b)
Supplement: CP-026-D3CP05219B-s002 [file CP-026-D3CP05219B-s002.zip › geometries/4(4).xyz]

80

C      -5.39059759       4.92405069       2.18967184
C      -6.45917949       5.11748817       3.03621852
C      13.30104989       3.89323408       5.41270227
C      -7.75828406       5.09804830       2.45717628
C      -3.38974793       5.11140530       3.69444804
C      -7.98607627       4.89615726       1.11067776
C      14.70674577       3.93882374       4.99119824
C      -6.88488411       4.69452437       0.23116012
C      -5.62094914       4.71778829       0.82503094
C      -6.88566838       4.47426328      -1.16870046
C      -4.40307767       4.54617927       0.15810010
C      -5.68908653       4.29990814      -1.85049476
N      13.30459486       3.87364770       6.79923706
C      -4.43140005       4.33057431      -1.21014677
C      14.62667336       3.92359157       7.28007630
C      15.46960270       3.95998461       6.16375347
C      -3.35337796       4.64699403       1.17974958
N      -3.99681205       4.88699856       2.38447903
C       1.55081271       4.33351086       2.06337939
C       2.85000072       4.20787679       1.59321111
C      15.17411549       3.93539475       8.54351226
C       3.98848829       4.18535516       2.39726794
C      16.59263933       3.98350778       8.63655570
C       5.30770832       4.05850025       1.94952331
C       6.25521746       4.07643355       2.97824357
C       4.01824112       4.29765666       3.90668191
C       5.51582583       4.23169842       4.28996019
C      11.55767858       5.12422231       8.07949527
C      17.42462821       4.02060195       7.53560532
C      -3.13620998       3.82324550       4.47693160
C      16.86395326       4.00893387       6.22701768
C      12.15508532       3.77060568       7.69530782
C      15.37236775       3.97333189       3.77664754
C      16.78320690       4.02242662       3.79546279
Cl       5.73181358       3.89633983       0.26737108
C       7.63616211       3.97255795       2.81976420
C       8.55712922       4.00485553       3.85665497
C      17.52030089       4.03939304       4.97163330
H      -6.34955994       5.27578538       4.10103012
H      -8.60587554       5.24842922       3.11415637
H      -2.47399790       5.68327763       3.55228507
H      -4.06928355       5.75867943       4.24911250
H      -8.99906183       4.89052363       0.72807634
H      -7.82167026       4.44156709      -1.71344103
H      -5.71838678       4.13366890      -2.92010382
H      -3.53185427       4.18760161      -1.79573010
H      14.57846337       3.91494293       9.44665658
H      17.03337247       3.99361653       9.62566959
H       3.44890444       3.48638466       4.36569693
H       3.55901260       5.23292782       4.23427330
H       5.83814783       5.13640368       4.81029630
H       5.72592695       3.39094568       4.95469513
H      12.29562389       5.74081834       8.59348638
H      10.71008462       4.97728176       8.75139569
H      11.21194380       5.67452014       7.20393564
H      18.49845509       4.05894854       7.66957784
H      -2.46453226       3.15232232       3.94048356
H      -4.07022954       3.29009268       4.65645151
H      -2.68790179       4.05876784       5.44384458
H      11.41553583       3.12306363       7.22659674
H      12.49764874       3.24656040       8.58782482
H      14.85222571       3.96312927       2.82697835
H      17.31024922       4.04793826       2.84986958
H       8.01052678       3.86271637       1.80773878
H      18.60206727       4.07764000       4.92434119
C       9.93856806       3.90477809       3.67711316
H       8.19272392       4.11686786       4.87478673
C      10.85603393       3.94689541       4.71657868
H      10.31262253       3.78967104       2.66325222
H      10.45404589       4.06553426       5.71490800
C       0.42104161       4.36671408       1.24280961
C      -0.87406920       4.49392682       1.72332418
H       0.56901581       4.29302839       0.16866760
H      -0.98739843       4.55795401       2.79816833
H       1.39011698       4.41536912       3.13551367
H       2.99959718       4.12254107       0.52228882
C      -1.99915420       4.51664839       0.89419961
H      -1.79904820       4.39474325      -0.16509832
C      12.23766186       3.87457590       4.51774911
H      12.55556429       3.81874752       3.48201515
