# Supplementary material for: Cyclopentene ring effects in cyanine dyes: a handle to fine-tune photophysical properties
Source: Phys Chem Chem Phys. 2024 Feb 2;26(7):6235–41. doi: 10.1039/d3cp05219b (PMC10866127; doi:10.1039/d3cp05219b)
Supplement: CP-026-D3CP05219B-s002 [file CP-026-D3CP05219B-s002.zip › geometries/5(1).xyz]

82

C       1.25433863       9.14406132      16.08303478
C       0.93421023       7.77975836      17.97201625
C       0.82051410       8.89997321      18.81609713
C       0.97843638      10.16813205      18.29187471
C       1.19772903      10.24605955      16.87639021
O       1.12565352       7.89472351      16.63906123
C       1.71573400       9.06700551      11.84273375
C       2.09153731      10.19690011      12.56671991
C       1.94920990      10.22212782      13.94595594
C       1.42303418       9.11402570      14.62862142
C       1.05590392       7.97848835      13.89135236
C       1.19965727       7.96015110      12.51019211
C       1.83659386      12.45665226      18.78113209
C       1.82950169      13.63395463      19.51717028
C       0.92486748      13.79974584      20.56288449
C       0.03203481      12.77673774      20.87003293
C       0.04903320      11.59115020      20.14604769
C       0.95119145      11.41077412      19.08736697
C       0.58232477       8.39480692      20.21911467
C       0.75748026       6.85230005      20.12228214
C       0.87398845       6.54851929      18.63559191
C       0.97175413       5.32555239      17.97966742
C       0.93338467       4.03831026      18.50324768
C       1.05143018       2.87002270      17.73775712
H       1.98212425      -7.25970629      21.70579346
C       1.00358496       1.68337693      18.48193890
H       0.53318086      -9.05710913      20.80226328
C       1.08930780       0.40918799      17.93213415
C       0.85200584      -1.17151545      20.03395293
C       1.09243415      -3.18460511      18.69509318
C       1.02336405      -2.71463888      20.12844500
O       1.24721319      -2.12501172      16.52802714
C       1.25428716      -3.36056409      15.92808467
C       1.05973903      -4.43969026      18.11872756
C       1.13730955      -4.48155177      16.68730569
C       1.38031105      -3.29507129      14.47065476
C       1.06107089      -2.11666063      13.77967212
C       1.16465749      -2.06355968      12.39593684
C       1.59231031      -3.17812047      11.68015992
C       1.92047923      -4.35061960      12.35794475
C       1.81809400      -4.41072217      13.73984773
C       0.92022724      -5.70106516      18.87194001
C       1.58221779      -5.90911839      20.09078466
C       0.11825173      -6.73558174      18.36381929
C       1.44928189      -7.11117492      20.77463703
C       0.64067492      -8.12316470      20.26454123
C      -0.02674110      -7.92950284      19.05776010
C       1.04913687      -0.82942837      18.56394197
C       1.14315528      -2.04355053      17.87308954
H       1.25887694      11.21588657      16.40776065
H       1.82871699       9.04972136      10.76579449
H       2.50513040      11.05712669      12.05532384
H       2.27096486      11.09872841      14.49281156
H       0.64615936       7.11692976      14.39951688
H       0.90439778       7.07948426      11.95329855
H       2.55604040      12.33636853      17.98052191
H       2.53147258      14.42251116      19.27553308
H       0.91403812      14.72089097      21.13236510
H      -0.68378672      12.90408361      21.67282498
H      -0.66937088      10.81893957      20.38328622
H       1.26380200       8.85357360      20.93683705
H      -0.42979395       8.63806536      20.54753038
H      -0.07884869       6.33187509      20.58755823
H       1.66213575       6.53581543      20.64679761
H      -0.66293422      -8.70912566      18.65723279
Cl       1.24077368       2.89145646      16.00501562
H       1.21250075       0.37669305      16.85509401
H       1.09632366       5.38473819      16.90389504
H       1.56411475      -0.65682959      20.67795488
H      -0.14721674      -0.87615731      20.36269576
H       1.94685195      -2.95879265      20.65686027
H       0.21225868      -3.19769986      20.67501320
H       1.12146001      -5.43706819      16.18658882
H       0.72042791      -1.24849640      14.32635419
H       0.90776609      -1.14962978      11.87476485
H       1.67475916      -3.13351562      10.60122506
H       2.26733925      -5.21693262      11.80857167
H       2.10610228      -5.31991345      14.25135965
H       2.23369164      -5.14456750      20.49077732
H      -0.41994795      -6.59437089      17.43463948
H       0.80410136       3.93137868      19.57013636
H       0.89281469       1.76401195      19.55321288
