# Supplementary material for: Cyclopentene ring effects in cyanine dyes: a handle to fine-tune photophysical properties
Source: Phys Chem Chem Phys. 2024 Feb 2;26(7):6235–41. doi: 10.1039/d3cp05219b (PMC10866127; doi:10.1039/d3cp05219b)
Supplement: CP-026-D3CP05219B-s002 [file CP-026-D3CP05219B-s002.zip › geometries/5(4).xyz]

94

C      17.59881325      -0.86834263      -5.84072648
C      17.92170413      -1.10450662      -8.16273433
C      19.32523831      -1.06606578      -8.00499985
C      19.87033800      -0.86242087      -6.75531276
C      18.93963146      -0.76666683      -5.66533928
O      17.07773537      -1.03163705      -7.10416152
C      14.64656335      -0.88283294      -2.75992523
C      15.86319425      -0.23349679      -2.56058173
C      16.81999900      -0.21822358      -3.56513747
C      16.57702172      -0.85752785      -4.79019255
C      15.34588878      -1.50029221      -4.98436452
C      14.39265259      -1.51427231      -3.97412612
C      21.76327729       0.21043288      -5.53979674
C      23.11717870       0.35593108      -5.26725759
C      24.05177100      -0.44623560      -5.91707029
C      23.62152464      -1.39098108      -6.84452562
C      22.26852843      -1.52694088      -7.13047257
C      21.31511069      -0.72861929      -6.48233592
C      19.94944138      -1.22053816      -9.37176519
C      18.75272838      -1.16270876     -10.35904911
C      17.50296784      -1.18234990      -9.49066379
C      13.76681232      -1.20518951      -9.99846839
C      12.53546676      -1.13166933      -9.36223300
C      11.30405831      -1.16340706     -10.01380003
C      10.04712846      -1.07604092      -9.40736196
H      11.15108408      -1.25300552     -11.07915021
C       8.97839262      -1.13922145     -10.30746932
H       9.38911611      -1.26191453     -11.29875769
H       4.56632696      -1.21063624     -12.57217125
H      -1.65350824       0.79125748     -11.03862560
H      -1.95070124      -2.05598018      -7.83207384
H      -4.09990282       0.89162121     -11.17097707
H      -5.49288425      -0.47415713      -9.63998321
H      -4.39908874      -1.94555112      -7.96913428
C       7.62522333      -1.05849824      -9.98547423
C       6.59019988      -1.12825617     -10.90817431
C       5.23553621      -1.03715643     -10.58107140
C       1.85940700      -1.03375389     -12.52387696
C       0.72041607      -0.74008088     -10.40540699
C       0.48184556      -0.69048911     -11.89620581
O       2.64908040      -0.91273694      -8.95143967
C       1.81349611      -0.87143566      -7.85855387
C      -0.13918956      -0.71721830      -9.32764639
C       0.47029798      -0.79969733      -8.03001556
C       2.52718679      -0.93312621      -6.57998628
C       3.78341655      -1.55013156      -6.49108841
C       4.44141227      -1.63191303      -5.27054213
C       3.86316465      -1.09540272      -4.12349220
C       2.61986743      -0.47163965      -4.20354169
C       1.95685524      -0.38841929      -5.41961516
C      -1.61049277      -0.64644154      -9.43112614
C      -2.24381967       0.17373651     -10.37600313
C      -2.41281699      -1.39963090      -8.55932568
C      -3.63007051       0.23964210     -10.44477487
C      -4.41250500      -0.52214481      -9.58142576
C      -3.79815171      -1.34439367      -8.64038774
C      14.99647234      -1.16863900      -9.33662127
C       2.85220953      -0.99446328     -11.37071917
C       2.11083879      -0.87564745     -10.19511769
H      19.31579884      -0.68305649      -4.65716530
H      13.90120526      -0.89305557      -1.97427292
H      16.06273577       0.27081555      -1.62322654
H      17.74899083       0.31346757      -3.40457487
H      15.14681064      -2.00852796      -5.91788729
H      13.45086412      -2.02460957      -4.13425364
H      21.04930882       0.85164701      -5.03746654
H      23.44349290       1.09737374      -4.54835950
H      25.10726505      -0.33757804      -5.70004130
H      24.34111311      -2.02812345      -7.34394989
H      21.95231909      -2.28311388      -7.83543062
H      20.69876649      -0.45145546      -9.56419828
H      20.45972579      -2.18224834      -9.45110559
H      18.77074799      -1.99893392     -11.06021594
H      18.78377733      -0.24737432     -10.95624283
H      13.78809348      -1.29343319     -11.08186174
H      12.52194751      -1.03516364      -8.28188611
Cl       9.83170833      -0.89936497      -7.68426150
H       1.00557716       0.12546876      -5.47192793
H       4.37904039      -1.15813891      -3.17324873
H       2.17065145      -0.03938054      -3.31803684
C      16.20823790      -1.21521842     -10.01353675
H      14.99001295      -1.08597133      -8.25722118
H      16.14843565      -1.27744612     -11.09834620
C       4.23426380      -1.09308109     -11.54248219
H       4.97098062      -0.90108702      -9.53987883
H       7.37132839      -0.92714924      -8.93901626
H       6.83847651      -1.26014099     -11.95841845
H       2.12763151      -0.33154891     -13.31459138
H       1.84304589      -2.03009374     -12.97478756
H       0.17013109       0.31147094     -12.19825014
H      -0.31160441      -1.37267757     -12.20395837
H      -0.15454604      -0.79275642      -7.15004068
H       4.23207458      -1.98467457      -7.37395290
H       5.40611573      -2.12106890      -5.21441290
