# Supplementary material for: Cyclopentene ring effects in cyanine dyes: a handle to fine-tune photophysical properties
Source: Phys Chem Chem Phys. 2024 Feb 2;26(7):6235–41. doi: 10.1039/d3cp05219b (PMC10866127; doi:10.1039/d3cp05219b)
Supplement: CP-026-D3CP05219B-s002 [file CP-026-D3CP05219B-s002.zip › geometries/8(1).xyz]

20

N      -8.90439908       0.93370472      -0.12005702
C      -7.77003446       1.61938961      -0.01685329
C      -6.51035547       1.06093956      -0.03000449
C      -5.31979653       1.78913211       0.08215271
C      -4.18460204       0.97097265       0.03937631
C      -2.88849191       1.43011328       0.12870963
N      -1.80737171       0.65748845       0.08966660
H      -8.91549806      -0.07021526      -0.21796157
H      -7.87787101       2.69284807       0.08361380
C      -6.17678798      -0.41383660      -0.16270400
Cl      -5.25746774       3.50704917       0.24767349
C      -4.62223706      -0.47403723      -0.11561889
H      -2.70357161       2.49205570       0.23836725
H      -1.86970245      -0.34419533      -0.01127463
H      -0.88436831       1.05544435       0.15995047
H      -9.79579881       1.40299649      -0.10261034
H      -6.55875188      -0.82369172      -1.10081482
H      -6.61896166      -0.99527267       0.64992905
H      -4.27607239      -1.08517802       0.72144671
H      -4.21710127      -0.91503019      -1.02957765
