# Supplementary material for: Cyclopentene ring effects in cyanine dyes: a handle to fine-tune photophysical properties
Source: Phys Chem Chem Phys. 2024 Feb 2;26(7):6235–41. doi: 10.1039/d3cp05219b (PMC10866127; doi:10.1039/d3cp05219b)
Supplement: CP-026-D3CP05219B-s002 [file CP-026-D3CP05219B-s002.zip › geometries/8(2).xyz]

24

C      -9.07140569       1.12861806       0.02407615
C      -7.73844427       1.54727414       0.07463340
C      -6.62402068       0.70829295       0.00284917
C      -5.41160672       1.39832674       0.07420697
C      -4.14273396       0.81350668       0.02305995
C      -2.97633416       1.54047430       0.09398389
N      -1.75057805       1.02158426       0.04445893
H      -9.26587453       0.06673277      -0.07876441
C      -7.25303554       2.97142506       0.21532991
Cl      -6.73486926      -1.02002534      -0.16202714
C      -5.71175133       2.87280378       0.21490652
H      -4.08462436      -0.26453500      -0.07943496
H      -3.00494388       2.61948781       0.19532289
H      -1.60226583       0.02793472      -0.05030866
H      -0.93352019       1.60691772       0.09973711
C     -10.13602695       1.99730713       0.10015968
N     -11.41774707       1.63729249       0.05736633
H     -12.15430578       2.32052562       0.11988466
H     -11.69061968       0.67046058      -0.03783845
H      -9.97068191       3.06346836       0.20669432
H      -7.62646333       3.41866267       1.13817024
H      -7.61576755       3.58768576      -0.60912770
H      -5.27400265       3.43789817      -0.60978394
H      -5.28383419       3.26902481       1.13740574
