# Supplementary material for: Cyclopentene ring effects in cyanine dyes: a handle to fine-tune photophysical properties
Source: Phys Chem Chem Phys. 2024 Feb 2;26(7):6235–41. doi: 10.1039/d3cp05219b (PMC10866127; doi:10.1039/d3cp05219b)
Supplement: CP-026-D3CP05219B-s002 [file CP-026-D3CP05219B-s002.zip › geometries/8(3).xyz]

28

C      -8.92806194       1.27629218       0.02097220
C      -7.71514478       1.97538980       0.09963943
C      -6.58811942       1.14405100       0.03293749
C      -5.27638189       1.57554436       0.09103686
C      -4.14453189       0.75395329       0.02681350
C      -2.87797706       1.29081991       0.09372893
N      -1.73638825       0.60168478       0.04219600
C      -8.61455756      -0.20232028      -0.12066682
Cl      -7.61827023       3.69730057       0.26385824
C      -7.06448373      -0.29017335      -0.11125343
H      -5.11338621       2.64415727       0.19499642
H      -4.25763709      -0.32012861      -0.07741772
H      -2.75895961       2.36453096       0.19592062
H      -1.72819270      -0.40216617      -0.05349133
H      -0.84576376       1.06698228       0.09612101
C     -10.18368458       1.85221986       0.06650387
C     -11.39926824       1.16186495      -0.01306383
C     -12.60051419       1.83319744       0.04133462
H     -11.40435831       0.08208905      -0.11913291
H     -10.22710724       2.93231064       0.17013559
H     -13.92317124       0.27340455      -0.12370337
N     -13.80880460       1.27038137      -0.02471029
H     -14.64523028       1.82783836       0.02339458
H     -12.60474786       2.91285037       0.14859696
H      -9.03227054      -0.60224303      -1.04708201
H      -9.05240737      -0.77415517       0.70025687
H      -6.70401624      -0.90558878       0.71578027
H      -6.68340288      -0.73695861      -1.03199995
