# Supplementary material for: Cyclopentene ring effects in cyanine dyes: a handle to fine-tune photophysical properties
Source: Phys Chem Chem Phys. 2024 Feb 2;26(7):6235–41. doi: 10.1039/d3cp05219b (PMC10866127; doi:10.1039/d3cp05219b)
Supplement: CP-026-D3CP05219B-s002 [file CP-026-D3CP05219B-s002.zip › geometries/8(4).xyz]

32

C      -9.03108360       0.65368122      -0.05982348
C      -7.81500478       1.34020577       0.01035481
C      -6.54562342       0.75388040       0.00812299
C      -5.36381457       1.46473183       0.07673338
C      -4.08408944       0.88951421       0.07513829
C      -2.94989627       1.66087361       0.14009826
N      -1.69373338       1.20116212       0.14522067
Cl      -9.14542806      -1.07940425      -0.17106934
C      -8.11404779       2.81974730       0.09061260
H      -6.49753675      -0.32756329      -0.05222897
H      -5.41296503       2.54926115       0.13298325
H      -3.99132629      -0.19111750       0.02022065
H      -3.03895281       2.74096494       0.19447945
H      -1.49336183       0.21417848       0.09935357
H      -0.91016608       1.82958547       0.19597738
C     -10.14594598       1.49683155      -0.03287188
C     -11.48153044       1.08514723      -0.08484199
C     -12.56041510       1.94580315      -0.05008913
H     -11.67084779       0.01988344      -0.15525486
H     -14.70795616       3.51140947       0.01226602
H     -14.13337966       0.48380327      -0.17265876
C     -13.90331794       1.54269187      -0.10017507
C     -14.93136939       2.45197974      -0.05862778
H     -12.37045113       3.01392346       0.01983162
C      -9.65590366       2.92360727       0.06292843
H     -16.55630467       1.20182514      -0.16839188
N     -16.23496803       2.15501104      -0.10137613
H     -16.93455996       2.87681164      -0.06790362
H     -10.00536505       3.51063929      -0.78903830
H     -10.04366662       3.40709627       0.96201543
H      -7.65945929       3.35223286      -0.74749628
H      -7.69754314       3.24992940       1.00382847
