# Supplementary material for: Cyclopentene ring effects in cyanine dyes: a handle to fine-tune photophysical properties
Source: Phys Chem Chem Phys. 2024 Feb 2;26(7):6235–41. doi: 10.1039/d3cp05219b (PMC10866127; doi:10.1039/d3cp05219b)
Supplement: CP-026-D3CP05219B-s002 [file CP-026-D3CP05219B-s002.zip › geometries/8(5).xyz]

36

C      -8.93575144       1.37474299      -0.07920563
C      -7.71495228       2.06216379      -0.11627404
C      -6.59588502       1.21926340      -0.07649179
C      -5.27611685       1.63635446      -0.08647591
C      -4.15890013       0.79533046      -0.04169762
C      -2.86721661       1.28650700      -0.04686318
C      -1.69948228       0.50930386       0.00016811
C      -8.63691195      -0.11205327      -0.01385488
Cl      -7.59968843       3.79082131      -0.19395508
C      -7.08859631      -0.21512777      -0.01352284
H      -5.09653362       2.70608640      -0.13123322
H      -4.30520840      -0.27909385       0.00120699
H      -2.74336572       2.36681040      -0.08745577
H      -1.78467605      -0.57271818       0.04214059
C      -0.45389245       1.08602195      -0.00401683
C     -10.18921166       1.96196550      -0.09403650
C     -11.40678137       1.27406064      -0.04877106
C     -12.62487121       1.92669129      -0.05963694
H     -11.40087400       0.18998915      -0.00070551
H     -14.99882917       3.11341304      -0.07272614
H     -13.93322163       0.21934664       0.03625059
C     -13.88154808       1.30321064      -0.01301568
C     -15.04554500       2.03047630      -0.02573785
H     -12.61057402       3.01357811      -0.10791138
H     -10.22669100       3.04585790      -0.14150585
H     -16.44632656       0.52980979       0.06891862
N     -16.28454249       1.52344598       0.02125939
H     -17.09181817       2.12288068       0.01030400
N       0.71268915       0.42906480       0.03908496
H       1.58792336       0.92399195       0.03314231
H       0.75028990      -0.57722874       0.07913332
H      -0.36577035       2.16664432      -0.04449572
H      -6.72032446      -0.71392095       0.88538040
H      -6.72481039      -0.78892000      -0.86847006
H      -9.07336273      -0.63393581      -0.86807167
H      -9.06819696      -0.55641662       0.88560806
