# Supplementary material for: Cyclopentene ring effects in cyanine dyes: a handle to fine-tune photophysical properties
Source: Phys Chem Chem Phys. 2024 Feb 2;26(7):6235–41. doi: 10.1039/d3cp05219b (PMC10866127; doi:10.1039/d3cp05219b)
Supplement: CP-026-D3CP05219B-s002 [file CP-026-D3CP05219B-s002.zip › geometries/8(6).xyz]

40

C      -8.93320412       1.64299496      -0.06054017
C      -7.71760937       2.33310957      -0.10284596
C      -6.59910326       1.49450891      -0.06518181
C      -5.26512540       1.90823833      -0.08714327
C      -4.18156552       1.05031654      -0.04063333
C      -2.84193174       1.46391980      -0.05941322
C      -1.78428771       0.58203120      -0.00759918
C      -8.62960986       0.16326457       0.00950676
Cl      -7.60700147       4.06847068      -0.19333850
C      -7.08712619       0.06499600       0.00650410
H      -5.07713065       2.97481093      -0.14112685
H      -4.36599075      -0.01960756       0.01350802
H      -2.63409151       2.52874856      -0.11481746
H      -2.01520536      -0.48021590       0.04804298
C      -0.42471998       0.94329677      -0.01917867
C     -10.20457686       2.22164671      -0.07828302
C     -11.38712608       1.50588691      -0.03693097
C     -12.66523639       2.08248121      -0.05115527
H     -11.33791372       0.42100352       0.01172922
H     -15.26331998       2.93575865      -0.06879518
H     -13.72260478       0.25254319       0.03164811
C     -13.82269713       1.33565299      -0.01193437
C     -15.12870118       1.85854112      -0.02601680
H     -12.74067791       3.16526890      -0.09693447
H     -10.25733561       3.30361312      -0.12807776
H      -9.06035690      -0.27696913       0.91132182
C     -16.23158303       1.04565725       0.01009887
H      -9.06908280      -0.36177709      -0.84130678
C       0.57262131       0.00498783       0.03878546
H      -6.72086035      -0.51051623      -0.84635100
H      -6.71228415      -0.42716950       0.90640522
H      -0.16084400       1.99582769      -0.07318073
N       1.88970311       0.26119993       0.03681073
N     -17.50890302       1.45704687       0.00016750
H     -17.74690135       2.43563325      -0.03666576
H     -18.26742161       0.79789127       0.03026437
H     -16.10211085      -0.03102304       0.05179046
H       0.31523290      -1.04783898       0.09385227
H       2.56397391      -0.48298731       0.08190566
H       2.24260506       1.20388918      -0.01011977
