# Supplementary material for: Cyclopentene ring effects in cyanine dyes: a handle to fine-tune photophysical properties
Source: Phys Chem Chem Phys. 2024 Feb 2;26(7):6235–41. doi: 10.1039/d3cp05219b (PMC10866127; doi:10.1039/d3cp05219b)
Supplement: CP-026-D3CP05219B-s002 [file CP-026-D3CP05219B-s002.zip › geometries/6(1).xyz]

16

N      -8.97487391       1.19230913      -0.10606128
C      -7.73420828       1.64944553      -0.01279640
C      -6.58932859       0.87501913      -0.04466863
C      -5.33220981       1.46091951       0.05818735
C      -4.11929613       0.78120783       0.03249632
C      -2.92160698       1.46482752       0.13110607
N      -1.71852045       0.90912113       0.10686098
H      -9.17123145       0.20716603      -0.20842075
H      -7.64835933       2.72616711       0.09390554
H      -6.67564791      -0.20154356      -0.15320444
H      -5.29548811       2.54323020       0.16570633
H      -4.10888012      -0.29908908      -0.07305076
H      -2.92824121       2.54515739       0.23475548
H      -1.59799893      -0.08935873       0.01641493
H      -0.88289369       1.46748875       0.18138602
H      -9.76429242       1.81788328      -0.07717119
