# Supplementary material for: Cyclopentene ring effects in cyanine dyes: a handle to fine-tune photophysical properties
Source: Phys Chem Chem Phys. 2024 Feb 2;26(7):6235–41. doi: 10.1039/d3cp05219b (PMC10866127; doi:10.1039/d3cp05219b)
Supplement: CP-026-D3CP05219B-s002 [file CP-026-D3CP05219B-s002.zip › geometries/6(3).xyz]

24

C      -9.00926914       0.96765518       0.00544856
C      -7.74095515       1.53850369       0.07462751
C      -6.54114813       0.83367283       0.01836825
C      -5.30743433       1.45984865       0.08779815
C      -4.06892030       0.81198799       0.03239101
C      -2.88812914       1.51521759       0.10428807
N      -1.66515624       0.98410794       0.05768964
H      -9.09152048      -0.10994130      -0.10180172
H      -7.68305968       2.62022382       0.17804278
H      -6.57607976      -0.24663289      -0.08643229
H      -5.29981280       2.54294879       0.19170691
H      -4.03858137      -0.26848142      -0.07163501
H      -2.91357956       2.59493402       0.20866654
H      -1.52449695      -0.01000748      -0.03756880
H      -0.84392937       1.56267206       0.11664871
C     -10.16755813       1.72521909       0.06434163
C     -11.46966027       1.21974865      -0.00640474
C     -12.56405698       2.05199362       0.05547466
H     -11.61988703       0.14958970      -0.11354929
H     -10.05610075       2.80286561       0.16800811
H     -14.09167353       0.69322283      -0.10966835
N     -13.83897008       1.66429148      -0.00769342
H     -14.58922209       2.33321129       0.04023938
H     -12.41689653       3.12209856       0.15979524
