# Supplementary material for: Cyclopentene ring effects in cyanine dyes: a handle to fine-tune photophysical properties
Source: Phys Chem Chem Phys. 2024 Feb 2;26(7):6235–41. doi: 10.1039/d3cp05219b (PMC10866127; doi:10.1039/d3cp05219b)
Supplement: CP-026-D3CP05219B-s002 [file CP-026-D3CP05219B-s002.zip › geometries/6(4).xyz]

28

C      -9.01164649       0.95474079      -0.00955518
C      -7.75293321       1.53947736       0.05169778
C      -6.54389671       0.84218377       0.02847696
C      -5.31639175       1.47598689       0.08502805
C      -4.07162117       0.83218482       0.05869115
C      -2.89515067       1.53968900       0.11394759
N      -1.66722332       1.01108564       0.09125240
H      -9.08094167      -0.12699734      -0.08001695
H      -7.70508203       2.62435617       0.12031300
H      -6.57171386      -0.24138538      -0.04030692
H      -5.31431149       2.56195168       0.15364891
H      -4.03734361      -0.25116244      -0.00941723
H      -2.92402053       2.62213173       0.18250761
H      -1.52279371       0.01524569       0.02942489
H      -0.84904261       1.59446237       0.13570889
C     -10.18567301       1.69748205       0.01027432
C     -11.47349352       1.16376344      -0.05775647
C     -12.60781388       1.95427160      -0.04190931
H     -11.58587385       0.08575038      -0.12891284
H     -14.82623450       3.40973662      -0.02388776
H     -14.10136900       0.41272167      -0.18415700
C     -13.92550739       1.48201767      -0.11238877
C     -14.99802682       2.34071186      -0.09417998
H     -12.46759107       3.03106415       0.02936022
H     -10.09455863       2.77964552       0.07944522
H     -16.55976311       1.01402518      -0.22463593
N     -16.28443756       1.98160511      -0.15839862
H     -17.01788440       2.66973626      -0.13900754
