# Supplementary material for: Cyclopentene ring effects in cyanine dyes: a handle to fine-tune photophysical properties
Source: Phys Chem Chem Phys. 2024 Feb 2;26(7):6235–41. doi: 10.1039/d3cp05219b (PMC10866127; doi:10.1039/d3cp05219b)
Supplement: CP-026-D3CP05219B-s002 [file CP-026-D3CP05219B-s002.zip › geometries/6(5).xyz]

32

C      -9.02683466       0.93502634      -0.03624051
C      -7.75354605       1.49843747      -0.06028993
C      -6.56211519       0.77838133      -0.03701196
C      -5.31509843       1.38507793      -0.05757798
C      -4.09306484       0.70595234      -0.03273479
C      -2.87554251       1.35680998      -0.05208092
C      -1.62023219       0.72877057      -0.02282082
H      -9.11448929      -0.14720999       0.00086343
H      -7.68478754       2.58367995      -0.09810330
H      -6.61264091      -0.30617532       0.00034167
H      -5.28401953       2.47199774      -0.09722260
H      -4.10605593      -0.37956255       0.00513550
H      -2.88717534       2.44426913      -0.08998233
H      -1.57334222      -0.35551079       0.02024829
C      -0.45344572       1.45096906      -0.04004940
C     -10.18593961       1.69572979      -0.05657199
C     -11.48562743       1.17992449      -0.03416212
C     -12.60738687       1.98421389      -0.05391903
H     -11.61366927       0.10186942       0.00321711
H     -14.81434773       3.46373671      -0.09009091
H     -14.12345016       0.45768632       0.01154423
C     -13.93442340       1.52656728      -0.02769977
C     -14.99683446       2.39492083      -0.05087000
H     -12.45350021       3.06080277      -0.09175469
H     -10.07763377       2.77790778      -0.09274056
H     -16.57618201       1.08103137      -0.00893684
N     -16.29057965       2.04748959      -0.02406694
H     -17.01559727       2.74285534      -0.06846050
N       0.78343337       0.93792523      -0.00521889
H       1.59447815       1.53203025      -0.02630458
H       0.94032573      -0.05691632       0.03599457
H      -0.49523188       2.53438037      -0.08177796
