# Supplementary material for: Cyclopentene ring effects in cyanine dyes: a handle to fine-tune photophysical properties
Source: Phys Chem Chem Phys. 2024 Feb 2;26(7):6235–41. doi: 10.1039/d3cp05219b (PMC10866127; doi:10.1039/d3cp05219b)
Supplement: CP-026-D3CP05219B-s002 [file CP-026-D3CP05219B-s002.zip › geometries/6(6).xyz]

36

C      -9.00338870       1.33159960       0.01544198
C      -7.74432044       1.91880626      -0.02632102
C      -6.56547154       1.18374676       0.01453584
C      -5.28192279       1.72793440      -0.03108210
C      -4.13484704       0.95345205       0.00598955
C      -2.82639268       1.45046001      -0.04309346
C      -1.71583391       0.63428379      -0.00613920
N     -17.55460163       1.74265813      -0.08492334
H       2.26494694       1.48980335      -0.12147634
H     -17.72895435       2.73257750      -0.15524443
H      -5.17983171       2.80739226      -0.10153001
H      -4.25715653      -0.12557174       0.07651563
H      -2.68527386       2.52530286      -0.11449402
H      -1.88235500      -0.43866215       0.06690839
C      -0.38157160       1.07461758      -0.05465644
C     -10.21119794       2.02801772      -0.03101881
C     -11.44523030       1.40105429       0.00603990
C     -12.68138046       2.05757850      -0.04565860
H     -11.45803080       0.31546598       0.07873936
H     -15.21876843       3.07435802      -0.14208691
H     -13.85669631       0.30248659       0.06144436
C     -13.88605845       1.38782721      -0.01199748
C     -15.15402113       1.99261513      -0.06746281
H     -12.68652060       3.14145854      -0.11888883
H     -10.18002554       3.11163365      -0.10333383
H     -18.35360454       1.13348195      -0.05488718
C     -16.30709330       1.25245457      -0.03277064
H     -16.24713664       0.17165106       0.04103227
C       0.67016759       0.19683101      -0.01140010
H       0.47648227      -0.86810096       0.06295610
H       2.68659773      -0.17405775      -0.01633040
H      -0.18151935       2.13975804      -0.12814474
N       1.96914821       0.52907129      -0.05289839
H      -9.05080645       0.24696349       0.08732760
H      -7.67860513       3.00102640      -0.09706657
H      -6.64970191       0.10114827       0.08473963
