# Supplementary material for: Cyclopentene ring effects in cyanine dyes: a handle to fine-tune photophysical properties
Source: Phys Chem Chem Phys. 2024 Feb 2;26(7):6235–41. doi: 10.1039/d3cp05219b (PMC10866127; doi:10.1039/d3cp05219b)
Supplement: CP-026-D3CP05219B-s002 [file CP-026-D3CP05219B-s002.zip › geometries/7(1).xyz]

20

N      -8.90291571       0.96164501      -0.11581310
C      -7.75196223       1.62138850      -0.01627452
C      -6.50004836       1.04030023      -0.03273535
C      -5.32028257       1.77372595       0.07717338
C      -4.19632750       0.95123572       0.03577006
C      -2.90625943       1.43345113       0.12746767
N      -1.80671789       0.68543372       0.09422202
H      -8.93357373      -0.04185464      -0.21357715
H      -7.84064694       2.69716432       0.08600187
C      -6.17853120      -0.43902414      -0.16632495
H      -5.28173072       2.85179440       0.18382993
C      -4.62235833      -0.49925470      -0.11952733
H      -2.74022521       2.49925659       0.23732395
H      -1.84941311      -0.31752955      -0.00444060
H      -0.89212866       1.10155080       0.16697493
H      -9.78474306       1.44824220      -0.09546656
H      -6.56328963      -0.84916427      -1.10323812
H      -6.62223862      -1.02021962       0.64571876
H      -4.27422856      -1.11048867       0.71672079
H      -4.21497066      -0.94057157      -1.03240663
