# Supplementary material for: Cyclopentene ring effects in cyanine dyes: a handle to fine-tune photophysical properties
Source: Phys Chem Chem Phys. 2024 Feb 2;26(7):6235–41. doi: 10.1039/d3cp05219b (PMC10866127; doi:10.1039/d3cp05219b)
Supplement: CP-026-D3CP05219B-s002 [file CP-026-D3CP05219B-s002.zip › geometries/7(2).xyz]

24

C      -9.06444932       1.12858400       0.02732803
C      -7.72775944       1.55238381       0.07790935
C      -6.62412605       0.70518325       0.00450047
C      -5.42152944       1.40519423       0.07578326
C      -4.14955756       0.81515422       0.02235984
C      -2.98043266       1.53415565       0.09067147
N      -1.75272774       1.01444101       0.04212601
H      -9.25843683       0.06553385      -0.07661432
C      -7.25255236       2.98204332       0.21806337
H      -6.69286326      -0.36995267      -0.09832344
C      -5.71113555       2.88368434       0.21652434
H      -4.09203760      -0.26411834      -0.07987478
H      -3.00840743       2.61304128       0.19331002
H      -1.60349997       0.02125519      -0.05169241
H      -0.93622967       1.59996693       0.09809543
C     -10.13264901       1.98981674       0.10181482
N     -11.41649178       1.63023341       0.05429734
H     -12.15213464       2.31431973       0.11323591
H     -11.69063787       0.66431417      -0.04221415
H      -9.96757308       3.05626641       0.20567759
H      -7.62799689       3.42942819       1.14083421
H      -7.61868201       3.59779138      -0.60619534
H      -5.27145779       3.44804599      -0.60855604
H      -5.28005548       3.27976208       1.13842120
