# Supplementary material for: Cyclopentene ring effects in cyanine dyes: a handle to fine-tune photophysical properties
Source: Phys Chem Chem Phys. 2024 Feb 2;26(7):6235–41. doi: 10.1039/d3cp05219b (PMC10866127; doi:10.1039/d3cp05219b)
Supplement: CP-026-D3CP05219B-s002 [file CP-026-D3CP05219B-s002.zip › geometries/7(3).xyz]

28

C      -8.91860892       1.23687900       0.01566597
C      -7.71692532       1.94258242       0.09644352
C      -6.60186881       1.10583605       0.02716041
C      -5.29407786       1.55984042       0.08676523
C      -4.14358931       0.76303084       0.02617654
C      -2.88696071       1.32000041       0.09567254
N      -1.73306425       0.64907842       0.04851998
C      -8.61793828      -0.24626177      -0.12585158
H      -7.65636097       3.01989565       0.20115077
C      -7.06617042      -0.33429089      -0.11664901
H      -5.15029540       2.63255652       0.19181077
H      -4.23903684      -0.31299439      -0.07708611
H      -2.78491783       2.39534655       0.19944318
H      -1.70852175      -0.35445472      -0.04635405
H      -0.85036343       1.12847615       0.10568045
C     -10.16781048       1.83470667       0.06292874
C     -11.39901148       1.17053155      -0.01092450
C     -12.58825801       1.86065483       0.04716561
H     -11.42182018       0.09082731      -0.11678075
H     -10.19202684       2.91649051       0.16928448
H     -13.93749366       0.32308210      -0.11851416
N     -13.80684878       1.31787149      -0.01878660
H     -14.63377332       1.88907468       0.02866811
H     -12.57524368       2.94050012       0.15220120
H      -9.03793868      -0.64623304      -1.05140009
H      -9.05825511      -0.81747705       0.69440027
H      -6.70306771      -0.94945230       0.70964175
H      -6.68307456      -0.78143981      -1.03657566
