# Supplementary material for: Cyclopentene ring effects in cyanine dyes: a handle to fine-tune photophysical properties
Source: Phys Chem Chem Phys. 2024 Feb 2;26(7):6235–41. doi: 10.1039/d3cp05219b (PMC10866127; doi:10.1039/d3cp05219b)
Supplement: CP-026-D3CP05219B-s002 [file CP-026-D3CP05219B-s002.zip › geometries/7(4).xyz]

32

C      -9.03037805       0.66957691      -0.03862809
C      -7.82493534       1.36654219       0.02739451
C      -6.55417629       0.77036859       0.01864962
C      -5.36558131       1.46511050       0.07858018
C      -4.08813743       0.87949399       0.06905934
C      -2.94841857       1.64021327       0.12829878
N      -1.69396210       1.17140508       0.12086211
H      -9.10153818      -0.40866467      -0.10317538
C      -8.11240848       2.85018633       0.10701083
H      -6.51456531      -0.31309396      -0.04122141
H      -5.40615019       2.54989741       0.13813536
H      -4.00371049      -0.20181471       0.01156955
H      -3.02879125       2.72085029       0.18492041
H      -1.50068621       0.18350694       0.06990486
H      -0.90589396       1.79424228       0.16601474
C     -10.13365794       1.52117277      -0.01458378
C     -11.47109140       1.09918386      -0.07198595
C     -12.55882237       1.94474224      -0.04721944
H     -11.65137574       0.03061485      -0.14058753
H     -14.71970804       3.49293949      -0.00327833
H     -14.12252421       0.47067564      -0.17785337
C     -13.90073688       1.53152184      -0.10645602
C     -14.93483455       2.43189471      -0.07561764
H     -12.37777356       3.01445042       0.02279608
C      -9.65442599       2.95349844       0.08011181
H     -16.55274873       1.17126543      -0.19305112
N     -16.23779718       2.12631669      -0.12601940
H     -16.94176844       2.84374470      -0.09788280
H     -10.00739767       3.53925097      -0.77146598
H     -10.04501240       3.43624782       0.97859389
H      -7.65554268       3.38077142      -0.73125361
H      -7.69207433       3.27984799       1.01890868
